# Supplementary material for: (Benzoato-κO)bis­(1,10-phenanthroline-κ2 N,N′)copper(II) chloride benzoic acid disolvate
Source: Acta Crystallogr Sect E Struct Rep Online. 2010 Apr 2;66(Pt 5):m488–9. doi: 10.1107/S1600536810011487 (PMC2979027; doi:10.1107/S1600536810011487)
Supplement: Supplementary file 1 [file e-66-0m488-sup1.cif]

##############################################################################
###                                                                        ###
###        Electronic paper (Acta Crystallographica Section E)             ###
###                                                                        ###
##############################################################################
#                                                                            #
# This CIF contains the data in a paper accepted for publication in Acta     #
# Crystallographica Section E. It conforms to the requirements of Notes      #
# for Authors for Section E, and has been peer reviewed under the auspices   #
# of the IUCr Commission on Journals.                                        #
#                                                                            #
# Full details of the Crystallographic Information File format               #
# are given in the paper "The Crystallographic Information File (CIF):       #
# a New Standard Archive File for Crystallography" by S. R. Hall, F. H.      #
# Allen and I. D. Brown [Acta Cryst. (1991), A47, 655-685].                  #
#                                                                            #
# The current version of the core CIF dictionary is obtainable from          #
# ftp://ftp.iucr.org/pub/cif_core.dic. The current version number is 2.4.    #
#                                                                            #
# Software is freely available for graphical display of the structure(s) in  #
# this CIF.  For information consult the CIF home page http://www.iucr.org/  #
# cif/home.html                                                              #
#                                                                            #
# This file may be used for bona fide research purposes within the           #
# scientific community so long as proper attribution is given to the journal # 
# article from which it was obtained.                                        #
#                                                                            #
##############################################################################
                                             
data_global
_audit_creation_method     'form.cif (version 2.0)'
_journal_data_validation_number     ?
_journal_date_recd_electronic     2010-03-12
_journal_date_accepted     2010-03-26
_journal_name_full     'Acta Crystallographica, Section E'
_journal_year     2010
_journal_volume     66
_journal_issue      5
_journal_page_first     m488
_journal_page_last     m489
_journal_paper_category     QM
_journal_coeditor_code     ZQ2032
_publ_contact_author_name     'Jian-Li Lin'
_publ_contact_author_address
;
   State Key Lab. Base of Novel Functional Materials and
   Preparation Science
   Center of Applied Solid State Chemistry Research
   Ningbo University
   Ningbo, Zhejiang
   315211, People's Republic of China
;
_publ_contact_author_email     'linjianli@nbu.edu.cn'
_publ_contact_author_fax     '86 574 87600791'
_publ_contact_author_phone     '86 574 87600791'
_publ_section_title
;
(Benzoato-\k<i>O</i>)bis(1,10-phenanthroline-\k^2^<i>N</i>,<i>N</i>')copper(II)
chloride benzoic acid disolvate
;
loop_
    _publ_author_name
    _publ_author_footnote
    _publ_author_address
    'Wen-Xiang Huang' ?
;
State Key Laboratory Base of Novel Functional Materials and Preparation Science
Center of Applied Solid State Chemistry Research
Ningbo University
Ningbo, Zhejiang 315211, People's Republic of China
;
    'Bin-Bin Liu' ?
;
State Key Laboratory Base of Novel Functional Materials and Preparation Science
Center of Applied Solid State Chemistry Research
Ningbo University
Ningbo, Zhejiang 315211, People's Republic of China
;
    'Jian-Li Lin' ?
;
State Key Laboratory Base of Novel Functional Materials and Preparation Science
Center of Applied Solid State Chemistry Research
Ningbo University
Ningbo, Zhejiang 315211, People's Republic of China
;
data_I
_audit_creation_method     SHELXL-97
_chemical_name_systematic
;
(Benzoato-\k<i>O</i>)bis(1,10-phenanthroline-\k^2^<i>N</i>,<i>N</i>')copper(II)
chloride benzoic acid disolvate
;
_chemical_name_common     ?
_chemical_formula_moiety     'C31 H21 Cu N4 O2 +, Cl -, 2(C7 H6 O2)'
_chemical_formula_sum     'C45 H33 Cl Cu N4 O6'
_chemical_formula_iupac     '[Cu (C7 H5 O2) (C12 H8 N2)2] Cl, 2C7 H6 O2'
_chemical_formula_weight     824.74
_chemical_melting_point     ?
_symmetry_cell_setting     monoclinic
_symmetry_space_group_name_H-M     'C 2/c'
_symmetry_space_group_name_Hall     '-C 2yc'
loop_
    _symmetry_equiv_pos_as_xyz
    'x, y, z'
    '-x, y, -z+1/2'
    'x+1/2, y+1/2, z'
    '-x+1/2, y+1/2, -z+1/2'
    '-x, -y, -z'
    'x, -y, z-1/2'
    '-x+1/2, -y+1/2, -z'
    'x+1/2, -y+1/2, z-1/2'
_cell_length_a     16.724(3)
_cell_length_b     19.288(4)
_cell_length_c     13.295(3)
_cell_angle_alpha     90.00
_cell_angle_beta     113.86(3)
_cell_angle_gamma     90.00
_cell_volume     3922.1(14)
_cell_formula_units_Z     4
_cell_measurement_reflns_used     15193
_cell_measurement_theta_min     3.24
_cell_measurement_theta_max     25.00
_cell_measurement_temperature     293(2)
_exptl_crystal_description     block
_exptl_crystal_colour     blue
_exptl_crystal_size_max     0.35
_exptl_crystal_size_mid     0.31
_exptl_crystal_size_min     0.28
_exptl_crystal_density_diffrn     1.397
_exptl_crystal_density_meas     ?
_exptl_crystal_density_method     'not measured'
_exptl_crystal_F_000     1700
_exptl_absorpt_coefficient_mu     0.680
_exptl_absorpt_correction_type     multi-scan
_exptl_absorpt_process_details     '(ABSCOR; Higashi, 1995)'
_exptl_absorpt_correction_T_min     0.710
_exptl_absorpt_correction_T_max     0.750
_exptl_special_details
;
;
_diffrn_ambient_temperature     293(2)
_diffrn_radiation_type     MoK\a
_diffrn_radiation_wavelength     0.71073
_diffrn_radiation_source     'fine-focus sealed tube'
_diffrn_radiation_monochromator     graphite
_diffrn_measurement_device_type     'Rigaku R-AXIS RAPID'
_diffrn_measurement_method     '\w scans'
_diffrn_detector_area_resol_mean     0
_diffrn_reflns_number     15193
_diffrn_reflns_av_R_equivalents     0.0292
_diffrn_reflns_av_sigmaI/netI     0.0238
_diffrn_reflns_theta_min     3.24
_diffrn_reflns_theta_max     25.00
_diffrn_reflns_theta_full     25.00
_diffrn_measured_fraction_theta_max     0.998
_diffrn_measured_fraction_theta_full     0.998
_diffrn_reflns_limit_h_min     -19
_diffrn_reflns_limit_h_max     17
_diffrn_reflns_limit_k_min     -22
_diffrn_reflns_limit_k_max     22
_diffrn_reflns_limit_l_min     -15
_diffrn_reflns_limit_l_max     15
_diffrn_standards_number     0
_diffrn_standards_interval_count     ?
_diffrn_standards_interval_time     0
_diffrn_standards_decay_%     0
_refine_special_details
;
Refinement of <i>F</i>^2^ against ALL reflections. The weighted <i>R</i>-factor
wR and goodness of fit <i>S</i> are based on <i>F</i>^2^, conventional
<i>R</i>-factors <i>R</i> are based on <i>F</i>, with <i>F</i> set to zero for
negative <i>F</i>^2^. The threshold expression of <i>F</i>^2^ >
\s(<i>F</i>^2^) is used only for calculating <i>R</i>-factors(gt) etc. and is
not relevant to the choice of reflections for refinement. <i>R</i>-factors
based on <i>F</i>^2^ are statistically about twice as large as those based on
<i>F</i>, and <i>R</i>- factors based on ALL data will be even larger.
;
_reflns_number_total     3449
_reflns_number_gt     2623
_reflns_threshold_expression     I>2sigma(I)
_refine_ls_structure_factor_coef     Fsqd
_refine_ls_matrix_type     full
_refine_ls_R_factor_all     0.0562
_refine_ls_R_factor_gt     0.0378
_refine_ls_wR_factor_gt     0.0833
_refine_ls_wR_factor_ref     0.1013
_refine_ls_goodness_of_fit_ref     1.078
_refine_ls_restrained_S_all     1.078
_refine_ls_number_reflns     3449
_refine_ls_number_parameters     286
_refine_ls_number_restraints     0
_refine_ls_hydrogen_treatment     mixed
_refine_ls_weighting_scheme     calc
_refine_ls_weighting_details
              'w=1/[\s^2^(Fo^2^)+(0.0393P)^2^+3.5087P] where P=(Fo^2^+2Fc^2^)/3'
_atom_sites_solution_hydrogens     geom
_atom_sites_solution_primary     direct
_atom_sites_solution_secondary     difmap
_refine_ls_shift/su_max     0.001
_refine_ls_shift/su_mean     0.000
_refine_diff_density_max     0.326
_refine_diff_density_min     -0.454
_refine_ls_extinction_method     none
_refine_ls_extinction_coef     ?
loop_
    _atom_type_symbol
    _atom_type_description
    _atom_type_scat_dispersion_real
    _atom_type_scat_dispersion_imag
    _atom_type_scat_source
    'C' 'C' 0.0033 0.0016
                         'International Tables Vol C Tables 4.2.6.8 and 6.1.1.4'
    'H' 'H' 0.0000 0.0000
                         'International Tables Vol C Tables 4.2.6.8 and 6.1.1.4'
    'N' 'N' 0.0061 0.0033
                         'International Tables Vol C Tables 4.2.6.8 and 6.1.1.4'
    'O' 'O' 0.0106 0.0060
                         'International Tables Vol C Tables 4.2.6.8 and 6.1.1.4'
    'Cu' 'Cu' 0.3201 1.2651
                         'International Tables Vol C Tables 4.2.6.8 and 6.1.1.4'
    'Cl' 'Cl' 0.1484 0.1585
                         'International Tables Vol C Tables 4.2.6.8 and 6.1.1.4'
_computing_data_collection     'RAPID-AUTO (Rigaku, 1998)'
_computing_cell_refinement     'RAPID-AUTO (Rigaku, 1998)'
_computing_data_reduction     'CrystalStructure (Rigaku/MSC, 2004)'
_computing_structure_solution     'SHELXS97 (Sheldrick, 2008)'
_computing_structure_refinement     'SHELXL97 (Sheldrick, 2008)'
_computing_molecular_graphics     'ORTEPII (Johnson, 1976)'
_computing_publication_material     'SHELXL97 (Sheldrick, 2008)'
loop_
    _atom_site_type_symbol
    _atom_site_label
    _atom_site_fract_x
    _atom_site_fract_y
    _atom_site_fract_z
    _atom_site_U_iso_or_equiv
    _atom_site_adp_type
    _atom_site_calc_flag
    _atom_site_refinement_flags
    _atom_site_occupancy
    _atom_site_disorder_assembly
    _atom_site_disorder_group
    Cu Cu 0.5000 0.26282(3) 0.2500 0.05651(17) Uani d S 1 . .
    N N1 0.40747(13) 0.19982(11) 0.12871(18) 0.0554(5) Uani d . 1 . .
    N N2 0.40438(13) 0.26263(12) 0.30525(18) 0.0565(5) Uani d . 1 . .
    O O1 0.4521(4) 0.3849(3) 0.1410(5) 0.090(2) Uani d P 0.50 . .
    O O2 0.5351(3) 0.3568(3) 0.3129(5) 0.0600(12) Uani d P 0.50 . .
    C C1 0.5000 0.4012(3) 0.2500 0.0678(11) Uani d S 1 . .
    C C2 0.5084(4) 0.47718(18) 0.2698(3) 0.0556(17) Uani d PG 0.50 . .
    C C3 0.4829(4) 0.5284(3) 0.1894(2) 0.0788(19) Uani d PG 0.50 . .
    H H3A 0.4598 0.5159 0.1131 0.095 Uiso d PR 0.50 . .
    C C4 0.4907(5) 0.5979(2) 0.2196(3) 0.075(3) Uani d PG 0.50 . .
    H H4A 0.4731 0.6333 0.1641 0.090 Uiso d PR 0.50 . .
    C C5 0.5240(5) 0.61615(16) 0.3302(4) 0.084(3) Uani d PG 0.50 . .
    H H5A 0.5295 0.6641 0.3511 0.100 Uiso d PR 0.50 . .
    C C6 0.5495(3) 0.5649(2) 0.4106(3) 0.0794(18) Uani d PG 0.50 . .
    H H6A 0.5726 0.5775 0.4869 0.095 Uiso d PR 0.50 . .
    C C7 0.5417(3) 0.49540(19) 0.3803(3) 0.0639(15) Uani d PG 0.50 . .
    H H7A 0.5593 0.4600 0.4358 0.077 Uiso d PR 0.50 . .
    C C8 0.4095(2) 0.16743(16) 0.0414(2) 0.0694(8) Uani d . 1 . .
    H H8A 0.4614 0.1678 0.0313 0.083 Uiso calc R 1 . .
    C C9 0.3373(2) 0.13300(16) -0.0355(3) 0.0791(9) Uani d . 1 . .
    H H9A 0.3417 0.1106 -0.0950 0.095 Uiso calc R 1 . .
    C C10 0.2608(2) 0.13242(17) -0.0231(3) 0.0794(9) Uani d . 1 . .
    H H10A 0.2123 0.1097 -0.0742 0.095 Uiso calc R 1 . .
    C C11 0.25483(17) 0.16598(14) 0.0667(2) 0.0620(7) Uani d . 1 . .
    C C12 0.17667(18) 0.16982(17) 0.0868(3) 0.0790(9) Uani d . 1 . .
    H H12A 0.1260 0.1485 0.0379 0.095 Uiso calc R 1 . .
    C C13 0.17515(18) 0.20324(17) 0.1738(3) 0.0773(9) Uani d . 1 . .
    H H13A 0.1231 0.2055 0.1835 0.093 Uiso calc R 1 . .
    C C14 0.25144(16) 0.23560(14) 0.2524(2) 0.0596(7) Uani d . 1 . .
    C C15 0.25428(19) 0.27038(17) 0.3459(3) 0.0726(8) Uani d . 1 . .
    H H15A 0.2041 0.2741 0.3596 0.087 Uiso calc R 1 . .
    C C16 0.3303(2) 0.29866(18) 0.4164(3) 0.0773(9) Uani d . 1 . .
    H H16A 0.3330 0.3211 0.4796 0.093 Uiso calc R 1 . .
    C C17 0.40467(19) 0.29405(17) 0.3938(3) 0.0728(8) Uani d . 1 . .
    H H17A 0.4565 0.3138 0.4430 0.087 Uiso calc R 1 . .
    C C18 0.32904(15) 0.23281(13) 0.2352(2) 0.0502(6) Uani d . 1 . .
    C C19 0.33051(15) 0.19836(13) 0.1411(2) 0.0509(6) Uani d . 1 . .
    C C20 0.6442(2) 0.89663(16) 0.5209(3) 0.0723(8) Uani d . 1 . .
    C C21 0.6652(2) 0.94046(15) 0.6202(3) 0.0673(8) Uani d . 1 . .
    C C22 0.7514(2) 0.9571(2) 0.6830(3) 0.0868(10) Uani d . 1 . .
    H H22A 0.7949 0.9405 0.6626 0.104 Uiso calc R 1 . .
    C C23 0.7738(3) 0.9976(2) 0.7744(3) 0.1056(12) Uani d . 1 . .
    H H23A 0.8322 1.0083 0.8157 0.127 Uiso calc R 1 . .
    C C24 0.7114(3) 1.0223(2) 0.8054(4) 0.1033(12) Uani d . 1 . .
    H H24A 0.7268 1.0498 0.8680 0.124 Uiso calc R 1 . .
    C C25 0.6259(3) 1.0067(2) 0.7445(4) 0.1094(14) Uani d . 1 . .
    H H25A 0.5833 1.0236 0.7662 0.131 Uiso calc R 1 . .
    C C26 0.6014(2) 0.96621(18) 0.6513(3) 0.0901(11) Uani d . 1 . .
    H H26A 0.5427 0.9564 0.6100 0.108 Uiso calc R 1 . .
    Cl Cl 0.5000 0.80270(7) 0.2500 0.0916(4) Uani d S 1 . .
    O O4 0.69924(15) 0.87024(14) 0.4972(2) 0.1004(8) Uani d . 1 . .
    O O3 0.55968(17) 0.88975(14) 0.4593(2) 0.0977(8) Uani d . 1 . .
    H H31 0.544(3) 0.867(2) 0.400(3) 0.117 Uiso d . 1 . .
loop_
    _atom_site_aniso_label
    _atom_site_aniso_U_11
    _atom_site_aniso_U_22
    _atom_site_aniso_U_33
    _atom_site_aniso_U_12
    _atom_site_aniso_U_13
    _atom_site_aniso_U_23
    Cu 0.0442(3) 0.0686(3) 0.0647(3) 0.000 0.0303(2) 0.000
    N1 0.0514(12) 0.0577(13) 0.0631(13) 0.0028(10) 0.0293(11) -0.0023(11)
    N2 0.0457(11) 0.0689(14) 0.0605(13) -0.0025(10) 0.0274(11) -0.0060(11)
    O1 0.074(3) 0.099(5) 0.066(4) 0.006(3) -0.003(3) -0.021(3)
    O2 0.048(3) 0.066(3) 0.065(3) -0.003(2) 0.021(3) -0.001(2)
    C1 0.043(2) 0.069(3) 0.090(4) 0.000 0.025(2) 0.000
    C2 0.036(3) 0.071(3) 0.057(5) 0.001(4) 0.015(4) 0.008(3)
    C3 0.051(4) 0.108(6) 0.068(4) 0.009(4) 0.014(3) 0.018(4)
    C4 0.066(5) 0.059(4) 0.099(10) 0.010(5) 0.031(7) 0.030(4)
    C5 0.066(5) 0.062(4) 0.118(8) 0.009(4) 0.033(6) -0.016(5)
    C6 0.086(4) 0.067(4) 0.077(4) 0.000(3) 0.025(4) -0.008(4)
    C7 0.065(4) 0.060(4) 0.062(4) 0.000(3) 0.020(3) -0.004(3)
    C8 0.0703(18) 0.071(2) 0.077(2) 0.0054(16) 0.0401(17) -0.0067(16)
    C9 0.088(2) 0.071(2) 0.075(2) -0.0002(18) 0.0290(18) -0.0246(17)
    C10 0.0640(19) 0.075(2) 0.085(2) -0.0066(16) 0.0146(17) -0.0168(18)
    C11 0.0550(16) 0.0535(16) 0.0726(19) -0.0011(13) 0.0207(14) -0.0038(14)
    C12 0.0483(16) 0.078(2) 0.105(3) -0.0131(15) 0.0248(17) -0.009(2)
    C13 0.0491(16) 0.081(2) 0.108(3) -0.0054(15) 0.0388(18) 0.000(2)
    C14 0.0462(14) 0.0615(17) 0.0778(18) 0.0016(13) 0.0322(14) 0.0083(15)
    C15 0.0616(18) 0.086(2) 0.090(2) 0.0066(16) 0.0514(18) 0.0042(18)
    C16 0.071(2) 0.097(2) 0.080(2) 0.0014(18) 0.0474(18) -0.0120(18)
    C17 0.0627(17) 0.093(2) 0.0726(19) -0.0080(16) 0.0373(16) -0.0174(17)
    C18 0.0423(13) 0.0502(14) 0.0619(15) 0.0033(11) 0.0248(12) 0.0061(13)
    C19 0.0450(13) 0.0464(15) 0.0629(16) 0.0042(11) 0.0237(13) 0.0044(12)
    C20 0.080(2) 0.0680(19) 0.093(2) 0.0097(16) 0.061(2) 0.0170(17)
    C21 0.083(2) 0.0550(17) 0.088(2) 0.0119(15) 0.0592(19) 0.0123(15)
    C22 0.073(2) 0.106(3) 0.093(3) 0.0252(19) 0.044(2) 0.014(2)
    C23 0.089(3) 0.132(4) 0.093(3) 0.011(2) 0.034(2) -0.005(3)
    C24 0.115(3) 0.106(3) 0.105(3) -0.002(3) 0.061(3) -0.014(2)
    C25 0.115(3) 0.105(3) 0.146(4) -0.003(3) 0.093(3) -0.031(3)
    C26 0.084(2) 0.085(2) 0.129(3) -0.0038(18) 0.072(2) -0.016(2)
    Cl 0.0794(8) 0.0839(8) 0.1148(10) 0.000 0.0425(7) 0.000
    O4 0.0964(16) 0.121(2) 0.1100(18) 0.0257(15) 0.0688(15) -0.0062(15)
    O3 0.0869(17) 0.113(2) 0.118(2) -0.0093(14) 0.0673(17) -0.0255(16)
_geom_special_details
;
All esds (except the esd in the dihedral angle between two l.s. planes) are
estimated using the full covariance matrix. The cell esds are taken into
account individually in the estimation of esds in distances, angles and
torsion angles; correlations between esds in cell parameters are only used
when they are defined by crystal symmetry. An approximate (isotropic)
treatment of cell esds is used for estimating esds involving l.s. planes.
;
loop_
    _geom_bond_atom_site_label_1
    _geom_bond_atom_site_label_2
    _geom_bond_site_symmetry_2
    _geom_bond_distance
    _geom_bond_publ_flag
    Cu O2 . 1.984(5) ?
    Cu O2 2_655 1.984(5) ?
    Cu N2 2_655 2.012(2) ?
    Cu N2 . 2.012(2) ?
    Cu N1 . 2.110(2) ?
    Cu N1 2_655 2.110(2) ?
    N1 C8 . 1.330(3) ?
    N1 C19 . 1.362(3) ?
    N2 C17 . 1.322(3) ?
    N2 C18 . 1.355(3) ?
    O1 C1 . 1.378(6) ?
    O2 C1 . 1.174(6) ?
    C1 C2 . 1.486(6) ?
    C2 C3 . 1.3900 ?
    C2 C7 . 1.3900 ?
    C3 C4 . 1.3900 ?
    C3 H3A . 0.9600 ?
    C4 C5 . 1.3900 ?
    C4 H4A . 0.9600 ?
    C5 C6 . 1.3900 ?
    C5 H5A . 0.9601 ?
    C6 C7 . 1.3900 ?
    C6 H6A . 0.9599 ?
    C7 H7A . 0.9601 ?
    C8 C9 . 1.395(4) ?
    C8 H8A . 0.9300 ?
    C9 C10 . 1.356(4) ?
    C9 H9A . 0.9300 ?
    C10 C11 . 1.395(4) ?
    C10 H10A . 0.9300 ?
    C11 C19 . 1.399(4) ?
    C11 C12 . 1.438(4) ?
    C12 C13 . 1.334(4) ?
    C12 H12A . 0.9300 ?
    C13 C14 . 1.425(4) ?
    C13 H13A . 0.9300 ?
    C14 C15 . 1.396(4) ?
    C14 C18 . 1.407(3) ?
    C15 C16 . 1.352(4) ?
    C15 H15A . 0.9300 ?
    C16 C17 . 1.395(4) ?
    C16 H16A . 0.9300 ?
    C17 H17A . 0.9300 ?
    C18 C19 . 1.425(3) ?
    C20 O4 . 1.200(3) ?
    C20 O3 . 1.323(4) ?
    C20 C21 . 1.485(4) ?
    C21 C22 . 1.380(5) ?
    C21 C26 . 1.384(4) ?
    C22 C23 . 1.363(5) ?
    C22 H22A . 0.9300 ?
    C23 C24 . 1.355(5) ?
    C23 H23A . 0.9300 ?
    C24 C25 . 1.361(5) ?
    C24 H24A . 0.9300 ?
    C25 C26 . 1.379(5) ?
    C25 H25A . 0.9300 ?
    C26 H26A . 0.9300 ?
    Cl Cl 2_655 0.000(3) ?
    O3 H31 . 0.85(4) ?
loop_
    _geom_angle_atom_site_label_1
    _geom_angle_atom_site_label_2
    _geom_angle_atom_site_label_3
    _geom_angle_site_symmetry_1
    _geom_angle_site_symmetry_3
    _geom_angle
    _geom_angle_publ_flag
    O2 Cu O2 . 2_655 47.8(3) ?
    O2 Cu N2 . 2_655 90.69(16) ?
    O2 Cu N2 2_655 2_655 89.49(16) ?
    O2 Cu N2 . . 89.49(16) ?
    O2 Cu N2 2_655 . 90.69(16) ?
    N2 Cu N2 2_655 . 179.80(13) ?
    O2 Cu N1 . . 148.10(18) ?
    O2 Cu N1 2_655 . 101.76(18) ?
    N2 Cu N1 2_655 . 99.53(8) ?
    N2 Cu N1 . . 80.35(8) ?
    O2 Cu N1 . 2_655 101.76(18) ?
    O2 Cu N1 2_655 2_655 148.10(18) ?
    N2 Cu N1 2_655 2_655 80.35(8) ?
    N2 Cu N1 . 2_655 99.53(8) ?
    N1 Cu N1 . 2_655 109.69(12) ?
    C8 N1 C19 . . 117.0(2) ?
    C8 N1 Cu . . 131.86(18) ?
    C19 N1 Cu . . 110.87(16) ?
    C17 N2 C18 . . 118.3(2) ?
    C17 N2 Cu . . 127.38(19) ?
    C18 N2 Cu . . 113.88(16) ?
    C1 O2 Cu . . 112.8(4) ?
    O2 C1 O1 . . 119.6(6) ?
    O2 C1 C2 . . 127.5(4) ?
    O1 C1 C2 . . 112.6(4) ?
    C3 C2 C7 . . 120.0 ?
    C3 C2 C1 . . 126.0(3) ?
    C7 C2 C1 . . 113.9(3) ?
    C4 C3 C2 . . 120.0 ?
    C4 C3 H3A . . 120.0 ?
    C2 C3 H3A . . 120.0 ?
    C3 C4 C5 . . 120.0 ?
    C3 C4 H4A . . 120.0 ?
    C5 C4 H4A . . 120.0 ?
    C4 C5 C6 . . 120.0 ?
    C4 C5 H5A . . 120.0 ?
    C6 C5 H5A . . 120.0 ?
    C7 C6 C5 . . 120.0 ?
    C7 C6 H6A . . 120.0 ?
    C5 C6 H6A . . 120.0 ?
    C6 C7 C2 . . 120.0 ?
    C6 C7 H7A . . 120.0 ?
    C2 C7 H7A . . 120.0 ?
    N1 C8 C9 . . 122.9(3) ?
    N1 C8 H8A . . 118.5 ?
    C9 C8 H8A . . 118.5 ?
    C10 C9 C8 . . 119.6(3) ?
    C10 C9 H9A . . 120.2 ?
    C8 C9 H9A . . 120.2 ?
    C9 C10 C11 . . 119.9(3) ?
    C9 C10 H10A . . 120.1 ?
    C11 C10 H10A . . 120.1 ?
    C10 C11 C19 . . 117.1(3) ?
    C10 C11 C12 . . 124.5(3) ?
    C19 C11 C12 . . 118.4(3) ?
    C13 C12 C11 . . 121.6(3) ?
    C13 C12 H12A . . 119.2 ?
    C11 C12 H12A . . 119.2 ?
    C12 C13 C14 . . 121.5(3) ?
    C12 C13 H13A . . 119.3 ?
    C14 C13 H13A . . 119.3 ?
    C15 C14 C18 . . 117.5(3) ?
    C15 C14 C13 . . 124.1(3) ?
    C18 C14 C13 . . 118.4(3) ?
    C16 C15 C14 . . 119.7(2) ?
    C16 C15 H15A . . 120.2 ?
    C14 C15 H15A . . 120.2 ?
    C15 C16 C17 . . 119.7(3) ?
    C15 C16 H16A . . 120.2 ?
    C17 C16 H16A . . 120.2 ?
    N2 C17 C16 . . 122.6(3) ?
    N2 C17 H17A . . 118.7 ?
    C16 C17 H17A . . 118.7 ?
    N2 C18 C14 . . 122.3(2) ?
    N2 C18 C19 . . 117.4(2) ?
    C14 C18 C19 . . 120.3(2) ?
    N1 C19 C11 . . 123.5(2) ?
    N1 C19 C18 . . 116.7(2) ?
    C11 C19 C18 . . 119.8(2) ?
    O4 C20 O3 . . 122.4(3) ?
    O4 C20 C21 . . 122.9(3) ?
    O3 C20 C21 . . 114.6(3) ?
    C22 C21 C26 . . 118.6(3) ?
    C22 C21 C20 . . 119.0(3) ?
    C26 C21 C20 . . 122.5(3) ?
    C23 C22 C21 . . 121.1(3) ?
    C23 C22 H22A . . 119.5 ?
    C21 C22 H22A . . 119.5 ?
    C24 C23 C22 . . 120.3(4) ?
    C24 C23 H23A . . 119.8 ?
    C22 C23 H23A . . 119.8 ?
    C23 C24 C25 . . 119.6(4) ?
    C23 C24 H24A . . 120.2 ?
    C25 C24 H24A . . 120.2 ?
    C24 C25 C26 . . 121.3(3) ?
    C24 C25 H25A . . 119.4 ?
    C26 C25 H25A . . 119.4 ?
    C25 C26 C21 . . 119.2(4) ?
    C25 C26 H26A . . 120.4 ?
    C21 C26 H26A . . 120.4 ?
    C20 O3 H31 . . 119(3) ?
loop_
    _geom_hbond_atom_site_label_D
    _geom_hbond_atom_site_label_H
    _geom_hbond_atom_site_label_A
    _geom_hbond_site_symmetry_A
    _geom_hbond_distance_DH
    _geom_hbond_distance_HA
    _geom_hbond_distance_DA
    _geom_hbond_angle_DHA
    C5 H5A Cl . 0.96 2.94 3.728(4) 139.9
    O3 H31 Cl . 0.85(4) 2.20(4) 3.051(3) 177(4)
    O3 H31 Cl 2_655 0.85(4) 2.20(4) 3.051(3) 177(4)
    C24 H24A O4 6_576 0.93 2.49 3.355(5) 155.3
    C8 H8A O3 6_565 0.93 2.47 3.307(4) 149.0
    C10 H10A O1 7 0.93 2.53 3.275(7) 137.7
    C12 H12A O1 7 0.93 2.30 3.106(7) 145.5
