# Supplementary material for: (Benzoato-κO)bis­(1,10-phenanthroline-κ2 N,N′)copper(II) chloride benzoic acid disolvate
Source: Acta Crystallogr Sect E Struct Rep Online. 2010 Apr 2;66(Pt 5):m488–9. doi: 10.1107/S1600536810011487 (PMC2979027; doi:10.1107/S1600536810011487)
Supplement: Supplementary file 2 [file e-66-0m488-Isup2.hkl]

# 
# h,k,l, Fc-squared, Fo-squared, sigma(Fo-squared) and status flag 
# 
data_I
_shelx_title ' [Cu(phen)2(C6H5COO)].(C6H5COOH).Cl in C2/c' 
_shelx_refln_list_code          4 
_shelx_F_calc_maximum      495.44 
_exptl_crystal_F_000      1700.00 
_reflns_d_resolution_high  0.8409 
 
loop_ 
 _symmetry_equiv_pos_as_xyz 
 'x, y, z' 
 '-x, y, -z+1/2' 
 'x+1/2, y+1/2, z' 
 '-x+1/2, y+1/2, -z+1/2' 
 '-x, -y, -z' 
 'x, -y, z-1/2' 
 '-x+1/2, -y+1/2, -z' 
 'x+1/2, -y+1/2, z-1/2' 
 
_cell_length_a    16.7241 
_cell_length_b    19.2882 
_cell_length_c    13.2948 
_cell_angle_alpha  90.000 
_cell_angle_beta  113.860 
_cell_angle_gamma  90.000 
 
_shelx_F_squared_multiplier     1.000 
 
loop_ 
 _refln_index_h 
 _refln_index_k 
 _refln_index_l 
 _refln_F_squared_calc 
 _refln_F_squared_meas 
 _refln_F_squared_sigma 
 _refln_observed_status 
   4   0   0    44343.35    45683.35    640.10 o 
   6   0   0     8625.67     8521.24     60.01 o 
   8   0   0     8162.57     8109.23     74.98 o 
  10   0   0     2134.71     2144.16     45.80 o 
  12   0   0    19055.42    18724.44    189.57 o 
  14   0   0      305.13      283.12     28.58 o 
  16   0   0      585.23      538.32     47.30 o 
  18   0   0      407.60      408.17    302.65 o 
   3   1   0    57568.94    60102.73    336.96 o 
   5   1   0     8684.17     9188.91     65.73 o 
   7   1   0      950.00     1025.99     11.74 o 
   9   1   0       30.36       51.02      8.92 o 
  11   1   0        0.07        3.78      8.75 o 
  13   1   0       51.12       53.44     16.64 o 
  15   1   0        0.88        3.36     11.05 o 
  17   1   0       22.56       30.22     37.83 o 
   2   2   0     1521.33     1424.20      9.26 o 
   4   2   0      918.48      822.94     11.67 o 
   6   2   0     6451.87     5759.07     45.12 o 
   8   2   0     2478.30     2115.19     23.79 o 
  10   2   0     4625.08     4477.61     37.61 o 
  12   2   0    12742.81    12751.44     89.77 o 
  14   2   0       63.87       41.42     14.55 o 
  16   2   0      369.13      335.18     19.62 o 
  18   2   0      176.53      196.38     65.08 o 
   1   3   0      636.30      775.77      9.51 o 
   3   3   0     2769.29     2859.04     19.20 o 
   5   3   0     1375.03     1427.92     19.01 o 
   7   3   0     1248.38     1277.63     15.26 o 
   9   3   0      248.69      213.19     10.14 o 
  11   3   0       58.86       45.54     10.38 o 
  13   3   0      702.14      705.90     20.82 o 
  15   3   0        1.74        4.17     15.38 o 
  17   3   0        3.53       12.08     25.15 o 
   0   4   0    25371.72    24025.20    177.88 o 
   2   4   0       20.94       44.70     10.00 o 
   4   4   0     3016.12     2938.16     23.51 o 
   6   4   0      150.42       94.15     10.68 o 
   8   4   0    12517.93    12431.81     76.14 o 
  10   4   0     5805.22     5780.56     49.18 o 
  12   4   0     4598.83     4604.18     38.84 o 
  14   4   0       77.00      107.01     14.98 o 
  16   4   0      211.69      132.89     28.77 o 
   1   5   0       58.87       52.85     18.66 o 
   3   5   0    10756.08    10707.41     61.03 o 
   5   5   0     1726.91     1687.86     19.28 o 
   7   5   0      156.95      134.02     15.27 o 
   9   5   0      901.36      910.60     23.44 o 
  11   5   0      128.01      136.95     12.13 o 
  13   5   0       68.98       30.50     11.96 o 
  15   5   0        1.65       -4.79     11.40 o 
  17   5   0       45.91       12.04     31.04 o 
   0   6   0      235.91      257.46     18.78 o 
   2   6   0     9074.93     8555.58     54.79 o 
   4   6   0     3740.01     3797.23     29.69 o 
   6   6   0     2251.67     2224.97     26.85 o 
   8   6   0     2588.37     2540.87     31.02 o 
  10   6   0      292.49      351.89     28.14 o 
  12   6   0     1197.36     1237.93     29.39 o 
  14   6   0      757.76      852.87     22.62 o 
  16   6   0      295.75      308.30     60.77 o 
   1   7   0     1019.36      937.25     19.63 o 
   3   7   0     1530.86     1604.97     22.06 o 
   5   7   0      130.74      175.30     13.16 o 
   7   7   0       52.74       59.82     14.32 o 
   9   7   0     1277.33     1474.06     33.11 o 
  11   7   0      392.83      422.00     25.02 o 
  13   7   0      130.56      134.32     14.05 o 
  15   7   0      148.08      111.77     15.21 o 
  17   7   0       46.08       22.21     22.11 o 
   0   8   0    15047.73    15302.54    131.89 o 
   2   8   0      785.79      704.24     18.26 o 
   4   8   0    10528.34    10975.50     69.60 o 
   6   8   0        6.01        9.85     10.25 o 
   8   8   0     2327.64     2316.07     35.64 o 
  10   8   0       20.33       14.69     16.09 o 
  12   8   0       82.49      103.33     15.42 o 
  14   8   0      396.23      430.51     20.04 o 
  16   8   0      153.99      136.14     26.96 o 
   1   9   0     3521.95     3475.30     39.37 o 
   3   9   0     7748.34     7720.17     50.61 o 
   5   9   0      643.47      554.29     19.90 o 
   7   9   0      543.14      518.11     18.17 o 
   9   9   0     3096.66     3047.53     44.09 o 
  11   9   0      899.97      917.04     35.23 o 
  13   9   0      433.38      480.93     20.91 o 
  15   9   0        3.13       14.43     14.73 o 
   0  10   0      743.56      688.94     47.92 o 
   2  10   0     1224.90     1331.52     21.92 o 
   4  10   0     2961.95     3056.15     31.83 o 
   6  10   0      585.65      693.12     19.47 o 
   8  10   0      830.78      830.25     36.51 o 
  10  10   0       11.18       14.27     15.93 o 
  12  10   0      153.54      169.52     25.72 o 
  14  10   0       42.10       19.76     14.76 o 
  16  10   0      120.51      144.35     23.84 o 
   1  11   0     2618.72     2573.63     39.06 o 
   3  11   0     7152.44     7006.09     56.31 o 
   5  11   0      311.68      353.44     19.27 o 
   7  11   0     1007.74     1088.32     49.32 o 
   9  11   0     1679.52     1641.78     35.09 o 
  11  11   0      205.30      232.74     25.05 o 
  13  11   0      183.52      189.23     24.75 o 
  15  11   0      189.80      169.19     25.34 o 
   0  12   0      995.95     1070.28     44.39 o 
   2  12   0      331.69      309.17     17.37 o 
   4  12   0      632.07      610.37     23.07 o 
   6  12   0        7.47       31.41     15.51 o 
   8  12   0      806.16      782.08     26.38 o 
  10  12   0       19.83       18.21     17.41 o 
  12  12   0        6.08       22.37     21.99 o 
  14  12   0       66.54       96.38     25.57 o 
   1  13   0     4960.15     5039.49     50.02 o 
   3  13   0     2043.04     2134.79     37.12 o 
   5  13   0      468.58      468.47     25.27 o 
   7  13   0      146.31      184.51     21.51 o 
   9  13   0     1263.98     1375.31     39.65 o 
  11  13   0      382.98      363.45     35.46 o 
  13  13   0      216.43      216.30     28.36 o 
   0  14   0      595.23      542.66     33.00 o 
   2  14   0      787.21      774.44     26.74 o 
   4  14   0      483.73      439.06     24.52 o 
   6  14   0        6.02       10.17     16.26 o 
   8  14   0      502.76      540.48     28.20 o 
  10  14   0      191.49      180.51     26.36 o 
  12  14   0      168.10      172.01     27.70 o 
  14  14   0       78.21      112.16     33.60 o 
   1  15   0     1804.60     1898.67     36.07 o 
   3  15   0     1146.04     1207.72     32.64 o 
   5  15   0     1956.29     2094.33     46.67 o 
   7  15   0     1525.24     1610.67     46.55 o 
   9  15   0     1140.85     1334.63     38.99 o 
  11  15   0      984.98     1098.02     58.33 o 
  13  15   0      448.61      420.61     38.85 o 
   0  16   0      533.41      402.09     42.03 o 
   2  16   0       16.10       17.09     19.58 o 
   4  16   0        4.15        7.42     17.37 o 
   6  16   0      205.75      181.60     27.69 o 
   8  16   0       33.64       32.81     24.23 o 
  10  16   0        3.64       -2.75     21.96 o 
  12  16   0        2.18        4.05     20.62 o 
   1  17   0      594.70      612.00     33.28 o 
   3  17   0      987.96     1017.50     34.31 o 
   5  17   0       95.25      127.77     26.06 o 
   7  17   0       95.22      117.23     31.17 o 
   9  17   0      409.24      477.27     37.65 o 
  11  17   0      148.59      138.23     38.67 o 
   0  18   0        8.32       14.58     21.67 o 
   2  18   0      138.70       98.06     23.64 o 
   4  18   0        1.71       -4.68     19.97 o 
   6  18   0      164.84      162.65     30.56 o 
   8  18   0        9.49        6.76     27.67 o 
  10  18   0      193.47      207.69     29.65 o 
   1  19   0      240.89      249.93     24.50 o 
   3  19   0      357.30      331.98     37.21 o 
   5  19   0        1.52       -1.82     22.23 o 
   7  19   0      172.36      247.80     34.79 o 
   9  19   0      165.44      173.92     28.60 o 
   0  20   0      127.83       56.86     35.26 o 
   2  20   0      126.32       92.35     22.01 o 
   4  20   0       32.14       57.79     22.60 o 
   6  20   0      110.05       70.66     25.18 o 
   8  20   0        0.01       48.83     34.10 o 
   1  21   0       70.50       35.29     25.09 o 
   3  21   0      264.19      208.36     41.05 o 
   5  21   0        2.67      -17.95     21.51 o 
   7  21   0        1.94       21.63     23.11 o 
   0  22   0       21.90       27.40     28.24 o 
   2  22   0       22.39       68.73     26.18 o 
   4  22   0       30.14       -7.20     22.15 o 
 -17   1   1       88.32       91.50     15.61 o 
 -15   1   1      130.21      116.46     16.86 o 
 -13   1   1     3795.05     3866.19     38.56 o 
 -11   1   1     1952.18     2059.25     33.18 o 
  -9   1   1     3230.65     3009.91     28.37 o 
  -7   1   1       96.31       55.42      9.13 o 
  -5   1   1     1416.49     1492.68     13.44 o 
  -3   1   1     1117.35     1158.74      7.39 o 
   3   1   1     1332.62     1139.24     14.40 o 
   5   1   1       48.75       78.92      6.73 o 
   7   1   1     1058.94     1000.56     11.33 o 
   9   1   1     1177.44     1280.62     19.21 o 
  11   1   1     4254.64     4133.22     47.08 o 
  13   1   1      100.52      127.04     34.54 o 
  15   1   1        5.89       27.20     38.58 o 
  17   1   1      104.21       78.30     37.02 o 
 -18   2   1       38.87       43.61     19.20 o 
 -16   2   1      144.08      113.81     17.18 o 
 -14   2   1       53.06       57.90     12.32 o 
 -12   2   1      351.14      351.64     16.64 o 
 -10   2   1      209.80      168.22     11.96 o 
  -8   2   1     2409.39     2416.87     22.19 o 
  -6   2   1     5502.80     5567.52     32.03 o 
  -4   2   1     1577.86     1499.80     13.21 o 
  -2   2   1    23453.20    25445.41    243.83 o 
   2   2   1     8266.88     8287.72    103.58 o 
   4   2   1     8014.03     7842.99     41.33 o 
   6   2   1      855.86      908.89     10.86 o 
   8   2   1       37.69       65.60     10.44 o 
  10   2   1      279.49      307.69     15.53 o 
  12   2   1       43.76       39.67     13.57 o 
  14   2   1     1853.96     1872.16     45.14 o 
  16   2   1        0.12        8.53     24.66 o 
 -17   3   1      187.57      136.65     17.62 o 
 -15   3   1       70.99       86.76     17.00 o 
 -13   3   1      603.23      665.90     21.84 o 
 -11   3   1     3200.99     3074.01     29.25 o 
  -9   3   1     1959.13     1789.56     17.68 o 
  -7   3   1     5585.63     5214.56     34.11 o 
  -5   3   1      926.61      777.30     10.23 o 
  -3   3   1     8133.46     7214.68     38.37 o 
  -1   3   1    43773.01    44388.93    196.77 o 
   1   3   1     8667.81     7769.89     42.70 o 
   3   3   1      618.07      687.37     16.90 o 
   5   3   1     2372.10     2229.51     28.88 o 
   7   3   1      219.30      316.09      9.34 o 
   9   3   1     3408.15     3428.31     27.97 o 
  11   3   1     2356.59     2408.13     30.05 o 
  13   3   1     1405.69     1442.59     40.79 o 
  15   3   1        3.63       -3.06     21.83 o 
  17   3   1       91.43       49.35     30.82 o 
 -18   4   1       89.95       36.29     32.47 o 
 -16   4   1      111.23       90.89     24.67 o 
 -14   4   1       19.03       11.76     11.10 o 
 -12   4   1      227.46      169.85     14.75 o 
 -10   4   1     1733.04     1570.14     21.78 o 
  -8   4   1    10909.36    10758.47     68.88 o 
  -6   4   1     2108.54     1958.85     18.69 o 
  -4   4   1     3902.72     3850.50     25.05 o 
  -2   4   1     1445.16     1462.81     14.84 o 
   0   4   1     4065.33     4521.72     27.81 o 
   2   4   1    65396.68    68047.19    417.25 o 
   4   4   1    12387.04    12385.45    101.05 o 
   6   4   1        2.80       18.58     10.13 o 
   8   4   1     1740.54     1707.28     22.11 o 
  10   4   1       90.96       86.12      9.33 o 
  12   4   1       31.88        6.58      8.46 o 
  14   4   1     1131.07     1212.93     38.03 o 
  16   4   1        1.69      -29.08     33.32 o 
 -17   5   1      570.94      436.68     62.61 o 
 -15   5   1      335.26      402.44     21.00 o 
 -13   5   1       56.00       44.88     12.48 o 
 -11   5   1    10975.47    10636.32     69.85 o 
  -9   5   1      520.28      450.57     16.03 o 
  -7   5   1    15402.72    15273.70     87.33 o 
  -5   5   1      198.00      151.58      9.07 o 
  -3   5   1      708.49      521.81     10.70 o 
  -1   5   1      576.86      626.53     15.08 o 
   1   5   1    81588.12    83306.31    606.18 o 
   3   5   1      189.46       87.50     11.05 o 
   5   5   1     6879.06     6833.28     49.68 o 
   7   5   1     1536.15     1467.64     44.06 o 
   9   5   1     3758.73     3835.65     35.53 o 
  11   5   1     1675.46     1735.33     21.49 o 
  13   5   1     3583.93     3666.97     62.65 o 
  15   5   1       10.03       31.32     20.97 o 
  17   5   1      263.76      137.71    105.87 o 
 -18   6   1      110.48       35.56     42.47 o 
 -16   6   1       71.79       88.54     14.96 o 
 -14   6   1     2162.31     2189.09     46.97 o 
 -12   6   1        5.92       15.91     12.39 o 
 -10   6   1     6231.68     6159.12     53.12 o 
  -8   6   1     7322.64     7462.73     54.38 o 
  -6   6   1      192.36      152.65     11.32 o 
  -4   6   1     1077.41      972.14     13.06 o 
  -2   6   1      205.06      237.54     10.30 o 
   0   6   1     1728.09     2064.03     25.04 o 
   2   6   1    32060.37    32630.58    192.77 o 
   4   6   1    13402.57    13863.49     83.17 o 
   6   6   1     4085.73     3735.15     41.57 o 
   8   6   1     2537.02     2534.67     35.27 o 
  10   6   1     1920.37     1861.24     32.59 o 
  12   6   1       91.46       92.41     10.77 o 
  14   6   1      847.65      882.94     31.07 o 
  16   6   1      133.43      146.83     29.45 o 
 -17   7   1      246.94      191.02     67.79 o 
 -15   7   1      465.94      539.10     23.39 o 
 -13   7   1      642.88      673.42     19.63 o 
 -11   7   1     2242.41     2241.37     37.83 o 
  -9   7   1     4131.16     4013.16     47.35 o 
  -7   7   1     3770.18     3584.19     36.23 o 
  -5   7   1     7729.65     7318.72     47.75 o 
  -3   7   1      657.62      626.29     14.11 o 
  -1   7   1      921.87      792.26     14.49 o 
   1   7   1    19602.15    19189.13    120.20 o 
   3   7   1     8049.41     7755.20     55.85 o 
   5   7   1    11569.29    12019.93     83.71 o 
   7   7   1     2101.73     1937.42     29.11 o 
   9   7   1     1093.06     1021.66     31.94 o 
  11   7   1      581.63      602.97     16.28 o 
  13   7   1      872.69     1032.82     35.40 o 
  15   7   1      224.34      255.65     27.48 o 
 -16   8   1      342.05      367.29     48.85 o 
 -14   8   1      128.58      126.47     18.39 o 
 -12   8   1       18.77       22.76     16.11 o 
 -10   8   1     2523.65     2674.13     34.06 o 
  -8   8   1     4710.07     4880.99     43.45 o 
  -6   8   1       75.04       91.52     12.74 o 
  -4   8   1     5166.68     5243.41     39.04 o 
  -2   8   1     2393.36     2294.99     23.65 o 
   0   8   1     3592.12     3474.75     39.77 o 
   2   8   1     6078.09     6358.62     46.85 o 
   4   8   1     1418.23     1442.26     29.51 o 
   6   8   1       58.26       97.06     14.65 o 
   8   8   1     1614.73     1615.62     32.40 o 
  10   8   1      435.97      509.53     22.51 o 
  12   8   1     1564.03     1531.56     34.59 o 
  14   8   1      251.81      259.54     24.03 o 
  16   8   1       60.31       33.22     24.94 o 
 -17   9   1      199.60      146.49     72.77 o 
 -15   9   1      285.88      305.43     17.97 o 
 -13   9   1      133.81      140.37     20.07 o 
 -11   9   1      639.67      649.05     24.51 o 
  -9   9   1     4962.73     4985.38     50.88 o 
  -7   9   1     4821.62     4462.26     40.88 o 
  -5   9   1     3496.85     3183.22     33.56 o 
  -3   9   1    10556.12    10001.88     64.89 o 
  -1   9   1     6786.51     6401.59     42.27 o 
   1   9   1     8756.86     8354.39     61.92 o 
   3   9   1     9257.95     9396.85     73.36 o 
   5   9   1     3547.53     3685.21     42.20 o 
   7   9   1     2168.74     2056.66     35.79 o 
   9   9   1       70.48       74.54     20.45 o 
  11   9   1     1620.60     1730.05     41.19 o 
  13   9   1      384.83      445.85     17.88 o 
  15   9   1      189.95      235.88     28.82 o 
 -16  10   1      184.64      144.09     20.40 o 
 -14  10   1       27.89       23.32     23.60 o 
 -12  10   1      188.99      194.49     25.38 o 
 -10  10   1     1046.04     1074.35     30.89 o 
  -8  10   1        7.63       12.95     13.85 o 
  -6  10   1     1948.06     1982.71     29.61 o 
  -4  10   1     5052.72     5414.08     42.27 o 
  -2  10   1     3609.44     3784.93     37.70 o 
   0  10   1     7362.24     7595.86     58.96 o 
   2  10   1      749.99      900.07     31.46 o 
   4  10   1        7.03        6.16     12.94 o 
   6  10   1        4.15       13.47     12.24 o 
   8  10   1     1047.00     1097.70     29.54 o 
  10  10   1      371.65      371.40     27.15 o 
  12  10   1      147.37      148.95     24.14 o 
  14  10   1      507.35      564.40     34.50 o 
 -15  11   1      101.19      124.12     22.23 o 
 -13  11   1      304.62      338.09     28.12 o 
 -11  11   1      342.08      407.10     26.25 o 
  -9  11   1     1156.51     1181.25     29.98 o 
  -7  11   1      795.44      730.79     21.03 o 
  -5  11   1     6418.82     6606.60     52.03 o 
  -3  11   1     2141.86     1894.39     27.38 o 
  -1  11   1     5677.38     5420.06     43.64 o 
   1  11   1      826.92      807.98     20.49 o 
   3  11   1     1321.80     1258.10     32.06 o 
   5  11   1     1831.88     1747.36     32.95 o 
   7  11   1     1905.11     1903.68     35.83 o 
   9  11   1      783.00      835.95     34.08 o 
  11  11   1       93.80      110.95     25.83 o 
  13  11   1      224.68      257.61     34.27 o 
  15  11   1       63.98       50.70     30.83 o 
 -14  12   1       71.13       60.68     28.41 o 
 -12  12   1      561.54      572.04     30.49 o 
 -10  12   1      417.48      450.79     29.41 o 
  -8  12   1      598.73      591.97     20.87 o 
  -6  12   1        4.63        3.48     14.43 o 
  -4  12   1        6.47       -6.90     14.61 o 
  -2  12   1     1140.10     1253.36     26.93 o 
   0  12   1      369.64      407.18     21.26 o 
   2  12   1     2450.73     2529.65     39.07 o 
   4  12   1      625.38      626.28     22.32 o 
   6  12   1       55.36       62.44     17.70 o 
   8  12   1      326.48      357.24     25.36 o 
  10  12   1      677.40      726.10     43.18 o 
  12  12   1        1.86        3.57     16.88 o 
  14  12   1        2.94       -7.22     24.25 o 
 -15  13   1       52.89       75.55     26.53 o 
 -13  13   1      276.17      317.06     30.74 o 
 -11  13   1      311.64      362.90     23.94 o 
  -9  13   1       97.01      119.45     18.30 o 
  -7  13   1      699.69      739.46     30.29 o 
  -5  13   1      581.65      601.90     27.74 o 
  -3  13   1      923.48      927.21     25.84 o 
  -1  13   1      694.53      642.08     23.13 o 
   1  13   1      141.74      117.68     19.80 o 
   3  13   1     1616.89     1631.98     33.69 o 
   5  13   1      123.26      122.08     24.62 o 
   7  13   1      349.74      369.40     23.81 o 
   9  13   1      750.58      856.79     34.76 o 
  11  13   1      148.53      158.95     34.75 o 
  13  13   1       42.97       40.12     28.76 o 
 -14  14   1      182.20      215.80     29.22 o 
 -12  14   1      157.62      158.82     37.12 o 
 -10  14   1      357.96      346.54     29.94 o 
  -8  14   1      480.21      558.51     37.35 o 
  -6  14   1      130.88      116.45     21.18 o 
  -4  14   1        3.81       13.57     15.53 o 
  -2  14   1     1243.95     1316.05     27.89 o 
   0  14   1     1429.57     1384.80     28.70 o 
   2  14   1      213.68      163.79     31.65 o 
   4  14   1      195.34      192.16     20.61 o 
   6  14   1      311.29      322.52     28.46 o 
   8  14   1       19.45       21.77     26.06 o 
  10  14   1      599.90      591.81     44.35 o 
  12  14   1       69.84       65.59     22.14 o 
 -13  15   1       33.94       32.79     23.56 o 
 -11  15   1       24.39        7.89     22.85 o 
  -9  15   1        0.84        7.25     18.93 o 
  -7  15   1        0.46       -0.35     15.14 o 
  -5  15   1        0.48       -6.69     16.87 o 
  -3  15   1      173.07      153.01     23.76 o 
  -1  15   1        1.71        6.06     14.99 o 
   1  15   1      147.14      137.83     22.54 o 
   3  15   1       19.31       22.06     13.90 o 
   5  15   1       43.23       49.40     20.68 o 
   7  15   1       19.95       40.31     21.68 o 
   9  15   1       56.23       83.60     23.46 o 
  11  15   1       18.76       15.27     19.74 o 
  13  15   1        3.67       27.77     31.29 o 
 -12  16   1       18.36        1.95     21.58 o 
 -10  16   1      123.79       84.89     25.64 o 
  -8  16   1      149.27      206.97     29.48 o 
  -6  16   1       18.21       34.73     20.75 o 
  -4  16   1       49.24       32.35     18.72 o 
  -2  16   1     2065.53     2147.75     41.23 o 
   0  16   1        3.11       15.73     18.40 o 
   2  16   1       45.07       44.90     17.47 o 
   4  16   1       40.90       51.32     16.46 o 
   6  16   1       86.52       93.49     21.02 o 
   8  16   1        7.49        4.83     19.29 o 
  10  16   1      559.73      643.88     94.03 o 
  12  16   1       49.63       55.45     19.65 o 
 -11  17   1        0.38       -9.97     22.15 o 
  -9  17   1        7.96       32.76     21.67 o 
  -7  17   1        3.43        5.63     18.62 o 
  -5  17   1       39.35       33.49     21.74 o 
  -3  17   1       26.18        9.43     19.40 o 
  -1  17   1       54.81       57.92     19.40 o 
   1  17   1       15.74       -1.66     15.98 o 
   3  17   1        5.71        9.74     14.96 o 
   5  17   1       13.58       18.55     16.25 o 
   7  17   1        0.06        0.46     13.94 o 
   9  17   1       71.80       28.61     17.96 o 
  11  17   1       49.88       57.65     23.57 o 
 -10  18   1      205.34      161.09     31.05 o 
  -8  18   1      141.44      149.65     28.92 o 
  -6  18   1       65.02       81.41     24.90 o 
  -4  18   1       63.34       66.23     19.36 o 
  -2  18   1      326.86      278.64     28.98 o 
   0  18   1      471.46      500.88     27.37 o 
   2  18   1      347.94      342.91     27.05 o 
   4  18   1      105.32      117.00     20.50 o 
   6  18   1       34.89       45.39     18.88 o 
   8  18   1      226.91      246.45     24.08 o 
  10  18   1      305.82      262.72     29.10 o 
  -9  19   1        5.63       43.01     29.09 o 
  -7  19   1        0.20       34.51     28.99 o 
  -5  19   1      127.31       78.75     24.94 o 
  -3  19   1        8.85       -6.71     20.03 o 
  -1  19   1        4.42       11.41     18.66 o 
   1  19   1        8.66        5.73     15.30 o 
   3  19   1       68.68       45.09     23.86 o 
   5  19   1       36.03       42.99     21.64 o 
   7  19   1       87.96       67.33     22.12 o 
   9  19   1        1.39       28.16     24.57 o 
  -8  20   1       14.05       34.85     28.65 o 
  -6  20   1      149.78      188.12     52.46 o 
  -4  20   1      392.12      454.29     44.14 o 
  -2  20   1      165.20      115.63     39.28 o 
   0  20   1      205.69      180.85     27.91 o 
   2  20   1      468.18      406.67     51.93 o 
   4  20   1       21.08       82.27     27.94 o 
   6  20   1      130.72      153.17     26.32 o 
   8  20   1      176.13      204.09     29.37 o 
  -7  21   1       31.93       41.69     25.88 o 
  -5  21   1        0.23        4.35     22.01 o 
  -3  21   1       37.18       25.23     23.17 o 
  -1  21   1       32.05       29.06     21.38 o 
   1  21   1        4.52      -19.66     23.97 o 
   3  21   1       38.27       60.37     25.01 o 
   5  21   1       48.87       56.55     24.48 o 
  -4  22   1      128.38      137.17     47.59 o 
  -2  22   1      342.41      354.83     37.26 o 
   0  22   1       81.82       93.83     40.46 o 
   2  22   1      243.43      227.97     43.17 o 
   4  22   1      102.32      124.87     29.01 o 
 -18   0   2      568.31      667.91     49.05 o 
 -16   0   2     2387.12     2433.37     45.51 o 
 -14   0   2      217.21      264.13     21.15 o 
 -12   0   2     5175.10     5038.88     57.13 o 
 -10   0   2    25085.48    24528.06    229.08 o 
  -8   0   2    50196.26    48672.27    414.46 o 
  -6   0   2    76183.96    71744.26   3746.29 o 
  -4   0   2   192901.61   186441.61   3915.61 o 
  -2   0   2    15147.06    17617.51    111.98 o 
   0   0   2    55147.50    56991.92    448.10 o 
   2   0   2    52495.53    53770.79    457.03 o 
   4   0   2     5890.61     5690.23     39.20 o 
   6   0   2      405.25      251.73     12.86 o 
   8   0   2    13611.61    13972.53    126.58 o 
  10   0   2     2577.94     2468.77     70.82 o 
  12   0   2     3498.52     3547.96     99.36 o 
  14   0   2      692.74      827.62     66.24 o 
  16   0   2      226.90      381.22    100.41 o 
 -19   1   2        2.28       -2.27     14.99 o 
 -17   1   2        1.59        8.20     15.28 o 
 -15   1   2        6.18        3.45     11.26 o 
 -13   1   2      631.84      596.28     20.54 o 
 -11   1   2       30.44       56.31     10.39 o 
  -9   1   2     3544.23     3751.73     30.82 o 
  -7   1   2      511.83      538.30     14.35 o 
  -5   1   2    17808.28    18218.47    125.31 o 
  -3   1   2    11039.44    11553.58    131.28 o 
  -1   1   2    14011.79    14557.59     62.32 o 
   1   1   2    11849.12    11931.99     63.89 o 
   3   1   2      491.40      465.28     13.88 o 
   5   1   2     1391.76     1423.46     19.96 o 
   7   1   2      734.36      686.96     27.97 o 
   9   1   2      755.76      769.21     25.05 o 
  11   1   2       80.64       71.33     25.53 o 
  13   1   2      248.97      227.48     34.62 o 
  15   1   2        0.04       22.87     47.70 o 
  17   1   2        7.25      -15.58     26.58 o 
 -18   2   2      240.80      220.24     24.03 o 
 -16   2   2      975.42     1097.74     28.11 o 
 -14   2   2      635.25      633.79     24.41 o 
 -12   2   2     4892.83     4783.40     45.57 o 
 -10   2   2     1502.47     1359.74     18.86 o 
  -8   2   2     2422.90     2309.78     20.67 o 
  -6   2   2     3063.83     2784.90     25.04 o 
  -4   2   2     7984.08     8024.42     35.09 o 
  -2   2   2    17180.22    16804.16     85.85 o 
   0   2   2     4367.17     4518.66     30.21 o 
   2   2   2    21769.61    19456.12    224.18 o 
   4   2   2     6564.85     6418.32     41.13 o 
   6   2   2    14582.78    13955.60     90.99 o 
   8   2   2     2610.22     2243.72     31.92 o 
  10   2   2     1506.03     1423.39     23.81 o 
  12   2   2     2562.32     2605.55     72.23 o 
  14   2   2      101.16      140.92     40.69 o 
  16   2   2      223.34      231.99     99.95 o 
 -17   3   2        1.38       21.45     18.70 o 
 -15   3   2      210.53      185.14     21.56 o 
 -13   3   2     4399.76     4435.32     45.15 o 
 -11   3   2      216.15      197.58     14.20 o 
  -9   3   2     1321.50     1513.47     20.72 o 
  -7   3   2      863.19     1012.94     15.40 o 
  -5   3   2     1174.61     1368.47     16.23 o 
  -3   3   2    24207.00    25553.36    358.59 o 
  -1   3   2     9206.41     9314.58     45.03 o 
   1   3   2    71001.12    76834.72    500.50 o 
   3   3   2      457.61      411.25     14.27 o 
   5   3   2     1888.22     2078.78     21.89 o 
   7   3   2     1620.09     1657.66     24.29 o 
   9   3   2      512.18      459.31     20.79 o 
  11   3   2      786.72      742.11     26.84 o 
  13   3   2     1003.67     1011.36     36.26 o 
  15   3   2       63.48       65.98     30.51 o 
 -18   4   2      334.74      358.88     53.15 o 
 -16   4   2     1300.66     1368.24     33.17 o 
 -14   4   2      275.29      305.15     18.91 o 
 -12   4   2     4173.50     4230.43     36.18 o 
 -10   4   2     1088.20      965.04     17.99 o 
  -8   4   2    10044.43    10463.43     59.66 o 
  -6   4   2      115.22       94.01     17.50 o 
  -4   4   2      139.12      196.15      7.74 o 
  -2   4   2    26333.95    26659.68    119.56 o 
   0   4   2   245464.13   254294.66   1541.98 o 
   2   4   2     1436.37     1656.93     16.01 o 
   4   4   2    24105.85    24301.41    349.48 o 
   6   4   2     1282.49     1140.50     19.94 o 
   8   4   2     2468.12     2347.39     36.50 o 
  10   4   2      852.44      892.98     23.38 o 
  12   4   2     3258.62     3287.82     44.88 o 
  14   4   2      132.51      135.71     30.35 o 
  16   4   2      235.88      303.42     37.47 o 
 -17   5   2       76.43       58.41     15.35 o 
 -15   5   2       16.52       13.42     16.78 o 
 -13   5   2     2011.09     2021.53     27.22 o 
 -11   5   2     1049.07      980.49     19.55 o 
  -9   5   2     2552.22     2724.64     26.75 o 
  -7   5   2     1986.48     2149.59     19.42 o 
  -5   5   2        3.06        9.76      5.97 o 
  -3   5   2     2092.12     2121.68     16.45 o 
  -1   5   2   110968.71   119194.37    644.30 o 
   1   5   2     6058.91     6610.80     40.44 o 
   3   5   2     3155.69     3443.10     30.42 o 
   5   5   2     3090.15     3228.30     24.50 o 
   7   5   2       31.75       43.08      3.70 o 
   9   5   2       29.32       38.32     16.89 o 
  11   5   2      136.57      133.53     20.62 o 
  13   5   2      886.83      916.49     31.95 o 
  15   5   2        1.79       -3.60     24.93 o 
 -18   6   2      236.80      146.62     58.89 o 
 -16   6   2      443.65      492.30     19.60 o 
 -14   6   2      285.57      265.26     16.37 o 
 -12   6   2     6094.21     6251.08     54.23 o 
 -10   6   2     1213.02     1150.64     20.93 o 
  -8   6   2     5009.02     5003.60     40.77 o 
  -6   6   2     1776.91     1622.72     18.79 o 
  -4   6   2     2829.73     2792.26     19.30 o 
  -2   6   2       25.98       53.99     23.90 o 
   0   6   2    12207.75    12768.71     69.20 o 
   2   6   2     1621.80     1520.51     18.12 o 
   4   6   2     7792.36     8198.55     56.59 o 
   6   6   2      279.58      213.09     15.18 o 
   8   6   2      922.73      901.78     11.41 o 
  10   6   2     1412.22     1495.62     29.56 o 
  12   6   2     2657.86     2785.18     42.30 o 
  14   6   2       60.10      105.12     20.72 o 
  16   6   2      243.21      287.57     34.28 o 
 -17   7   2      154.76      131.09     37.43 o 
 -15   7   2      416.32      427.58     21.02 o 
 -13   7   2      653.60      698.79     25.70 o 
 -11   7   2      238.95      257.07     15.28 o 
  -9   7   2     1420.02     1480.55     23.96 o 
  -7   7   2     1621.29     1672.77     20.88 o 
  -5   7   2     2511.09     2517.01     25.81 o 
  -3   7   2      636.58      685.15     15.75 o 
  -1   7   2     7252.81     7286.95     44.27 o 
   1   7   2      842.85      853.42     15.18 o 
   3   7   2     6855.96     7153.40     45.90 o 
   5   7   2      619.77      717.70     20.32 o 
   7   7   2     1331.49     1379.63     29.70 o 
   9   7   2      213.76      202.70     17.48 o 
  11   7   2      145.74       96.75     22.11 o 
  13   7   2      404.88      406.93     30.81 o 
  15   7   2      193.61      146.52     36.18 o 
 -16   8   2        6.36       31.35     16.35 o 
 -14   8   2       25.55       14.69     11.16 o 
 -12   8   2     1148.01     1174.50     25.17 o 
 -10   8   2      588.79      621.02     18.00 o 
  -8   8   2    10272.51    10413.14     64.42 o 
  -6   8   2     2388.33     2445.89     25.49 o 
  -4   8   2      557.93      501.23     13.85 o 
  -2   8   2     5448.69     5415.04     42.28 o 
   0   8   2     4928.19     4965.45     39.68 o 
   2   8   2     1286.19     1279.70     22.36 o 
   4   8   2     1466.33     1643.35     39.34 o 
   6   8   2      368.21      452.58     22.90 o 
   8   8   2        4.66        0.18      5.90 o 
  10   8   2      344.85      343.35     12.43 o 
  12   8   2      311.97      396.21     27.25 o 
  14   8   2       64.98       81.02     26.34 o 
 -17   9   2      252.24      163.82     43.02 o 
 -15   9   2      370.58      355.17     21.06 o 
 -13   9   2      200.07      176.64     23.05 o 
 -11   9   2      711.18      658.14     27.10 o 
  -9   9   2     1940.54     1950.08     31.37 o 
  -7   9   2     1530.34     1439.60     27.51 o 
  -5   9   2     4589.10     4490.41     41.15 o 
  -3   9   2     1689.27     1711.90     23.54 o 
  -1   9   2     1355.50     1255.55     19.11 o 
   1   9   2    12850.54    12948.30     84.05 o 
   3   9   2     2184.39     2335.51     28.60 o 
   5   9   2     1816.37     1759.14     28.13 o 
   7   9   2       79.84       73.54     21.86 o 
   9   9   2      201.70      237.37     20.76 o 
  11   9   2       11.04       30.63     22.11 o 
  13   9   2      411.28      339.64     27.71 o 
  15   9   2      190.22      181.46     30.40 o 
 -16  10   2       14.41        5.22     12.33 o 
 -14  10   2        8.31       11.79     19.07 o 
 -12  10   2       31.23       33.66     17.04 o 
 -10  10   2        4.49        7.84     12.26 o 
  -8  10   2      100.94       76.55     15.64 o 
  -6  10   2      109.42      120.04     12.99 o 
  -4  10   2      232.77      260.40     13.87 o 
  -2  10   2       82.15      125.67     12.26 o 
   0  10   2      172.29      157.21     12.90 o 
   2  10   2     2432.50     2652.92     29.12 o 
   4  10   2      207.18      225.51     14.95 o 
   6  10   2        6.28       12.54     11.15 o 
   8  10   2       23.88        8.69      9.68 o 
  10  10   2      110.29       93.32     14.51 o 
  12  10   2       95.85       91.59     21.03 o 
  14  10   2       33.99       30.61     21.10 o 
 -15  11   2       75.00      106.12     22.00 o 
 -13  11   2      453.53      429.74     26.84 o 
 -11  11   2      241.08      239.17     20.76 o 
  -9  11   2      982.57     1070.71     27.35 o 
  -7  11   2     1977.21     1896.22     30.70 o 
  -5  11   2     1572.77     1461.10     23.97 o 
  -3  11   2     1396.72     1282.78     24.25 o 
  -1  11   2     7769.58     7668.58     55.53 o 
   1  11   2      422.80      415.23     20.20 o 
   3  11   2      907.74      950.27     21.10 o 
   5  11   2     1595.21     1564.25     23.58 o 
   7  11   2      223.48      222.83     22.56 o 
   9  11   2      549.93      589.02     21.99 o 
  11  11   2      414.19      436.05     51.93 o 
  13  11   2        1.75        3.57     18.36 o 
 -16  12   2        4.52        2.84     14.28 o 
 -14  12   2      174.73      150.73     25.21 o 
 -12  12   2       11.15       12.51     23.01 o 
 -10  12   2      167.79      162.78     18.17 o 
  -8  12   2       96.26      109.16     21.01 o 
  -6  12   2       59.14       26.03     13.76 o 
  -4  12   2       92.50       96.45     16.45 o 
  -2  12   2        4.78       22.90     12.40 o 
   0  12   2     1160.88     1159.69     22.04 o 
   2  12   2       22.71       30.45     17.48 o 
   4  12   2      151.65      176.98     16.40 o 
   6  12   2      221.93      211.39     17.57 o 
   8  12   2      150.00      165.91     17.34 o 
  10  12   2       21.63       84.06     18.55 o 
  12  12   2       37.29       37.91     12.59 o 
  14  12   2       77.23       77.85     30.40 o 
 -15  13   2      131.39      150.02     26.99 o 
 -13  13   2      272.15      268.70     24.22 o 
 -11  13   2      731.57      823.70     24.57 o 
  -9  13   2     1051.70     1195.50     38.65 o 
  -7  13   2     2928.27     2981.10     43.68 o 
  -5  13   2       70.56       68.07     15.31 o 
  -3  13   2     5465.78     5505.38     52.01 o 
  -1  13   2     1009.33      944.68     27.49 o 
   1  13   2     1438.43     1427.78     27.32 o 
   3  13   2      957.15      957.04     29.21 o 
   5  13   2     1555.16     1668.72     27.67 o 
   7  13   2        3.82       11.81     13.86 o 
   9  13   2     1651.39     1612.68     36.63 o 
  11  13   2      414.22      376.67     30.12 o 
  13  13   2      143.34      150.86     30.97 o 
 -14  14   2       56.19       47.72     26.21 o 
 -12  14   2      133.49      130.12     27.42 o 
 -10  14   2      375.00      339.12     26.61 o 
  -8  14   2      363.57      359.19     23.39 o 
  -6  14   2      374.15      342.34     21.10 o 
  -4  14   2      326.41      311.75     26.81 o 
  -2  14   2      142.25      122.78     18.89 o 
   0  14   2      177.35      170.92     17.18 o 
   2  14   2      167.46      127.60     21.53 o 
   4  14   2     1131.21     1122.01     55.25 o 
   6  14   2       86.72      100.95     15.55 o 
   8  14   2      259.85      282.16     24.23 o 
  10  14   2      164.49      170.21     22.62 o 
  12  14   2      220.59      216.19     35.92 o 
 -13  15   2      758.66      790.50     53.48 o 
 -11  15   2      836.41      908.01     33.83 o 
  -9  15   2      788.95      834.94     34.17 o 
  -7  15   2     1420.88     1556.49     35.14 o 
  -5  15   2       37.28       31.17     16.56 o 
  -3  15   2     5774.92     5833.78     58.77 o 
  -1  15   2     2584.36     2573.07     40.49 o 
   1  15   2     3196.59     3348.52     46.41 o 
   3  15   2     1871.14     1938.60     36.29 o 
   5  15   2      771.07      865.93     29.94 o 
   7  15   2     1001.89     1080.90     34.24 o 
   9  15   2     1661.05     1619.14     72.88 o 
  11  15   2      161.90      159.02     26.28 o 
 -12  16   2       44.65       51.68     23.42 o 
 -10  16   2        8.91        1.87     19.07 o 
  -8  16   2       63.21       65.56     23.88 o 
  -6  16   2        3.16       16.07     15.39 o 
  -4  16   2      101.16       67.67     24.75 o 
  -2  16   2      217.49      246.81     24.70 o 
   0  16   2        2.59        8.46     18.49 o 
   2  16   2       32.56       43.00     18.84 o 
   4  16   2      131.87      142.71     19.86 o 
   6  16   2        1.34       12.10     16.01 o 
   8  16   2       44.15       44.31     23.42 o 
  10  16   2       16.18       20.57     21.80 o 
 -13  17   2      186.17      148.44     44.75 o 
 -11  17   2      101.35       71.11     31.69 o 
  -9  17   2      442.50      432.14     80.45 o 
  -7  17   2      491.91      556.44     28.18 o 
  -5  17   2        3.00       -0.85     14.33 o 
  -3  17   2     1086.60     1141.61     33.23 o 
  -1  17   2     1011.19     1012.98     31.32 o 
   1  17   2      320.19      339.61     31.66 o 
   3  17   2      222.70      235.51     20.56 o 
   5  17   2      223.07      261.03     23.22 o 
   7  17   2       27.42        8.75     17.83 o 
   9  17   2      522.91      573.14     38.33 o 
 -12  18   2       37.43       25.04     24.18 o 
 -10  18   2        1.13       -2.48     22.23 o 
  -8  18   2       70.24      112.91     29.68 o 
  -6  18   2        3.18        3.95     16.35 o 
  -4  18   2       16.20       18.54     16.61 o 
  -2  18   2      394.71      416.43     25.17 o 
   0  18   2      295.01      266.87     32.92 o 
   2  18   2      136.21       79.03     22.63 o 
   4  18   2      291.93      275.48     23.40 o 
   6  18   2        9.26       22.97     17.57 o 
   8  18   2        3.89       33.50     28.28 o 
  10  18   2       69.20       47.95     27.79 o 
  -9  19   2      154.75      127.54     38.33 o 
  -7  19   2       29.87       90.78     31.24 o 
  -5  19   2      129.74      142.11     25.23 o 
  -3  19   2      318.96      332.17     48.54 o 
  -1  19   2      228.35      224.38     27.43 o 
   1  19   2      127.26      107.22     22.75 o 
   3  19   2      184.37      208.55     24.52 o 
   5  19   2       74.26      103.63     24.10 o 
   7  19   2       98.10       89.36     27.43 o 
  -8  20   2       10.85       10.72     20.05 o 
  -6  20   2        0.61      -22.65     26.13 o 
  -4  20   2      110.82      103.63     32.35 o 
  -2  20   2       48.07        4.16     20.72 o 
   0  20   2       85.79       29.12     21.09 o 
   2  20   2        0.29       16.80     18.45 o 
   4  20   2       12.54        4.88     17.88 o 
   6  20   2        2.92      -27.26     27.26 o 
  -7  21   2       46.05       39.82     27.01 o 
  -5  21   2      119.87      105.33     34.59 o 
  -3  21   2       24.88       48.56     24.85 o 
  -1  21   2      112.17       72.02     28.90 o 
   1  21   2       25.39       49.27     21.53 o 
   3  21   2      199.32      145.19     30.47 o 
   5  21   2       10.76       59.54     23.52 o 
  -4  22   2        2.81      -24.23     24.23 o 
  -2  22   2        8.40       40.11     20.64 o 
   0  22   2       17.74        8.10     21.12 o 
   2  22   2        4.00       -9.66     21.89 o 
 -19   1   3      599.72      739.98     27.43 o 
 -17   1   3      554.04      534.03     21.36 o 
 -15   1   3      698.09      735.94     19.31 o 
 -13   1   3        9.36       22.40     10.26 o 
 -11   1   3      859.23      773.96     16.11 o 
  -9   1   3      361.26      499.26     18.82 o 
  -7   1   3    38920.10    39276.46    469.64 o 
  -5   1   3      466.88      361.29      7.73 o 
  -3   1   3    13324.54    12306.82     53.64 o 
  -1   1   3      426.69      361.40     12.59 o 
   1   1   3     1219.66     1013.59     21.56 o 
   3   1   3      252.55      223.06     16.13 o 
   5   1   3    15857.42    17290.75    124.66 o 
   7   1   3     1054.15     1179.09     24.87 o 
   9   1   3      854.46      808.88     21.00 o 
  11   1   3      333.17      416.12     57.25 o 
  13   1   3      483.01      443.90     66.75 o 
  15   1   3      269.86        7.97     31.27 o 
 -18   2   3       19.04       -3.95     12.08 o 
 -16   2   3      112.12      103.24     16.14 o 
 -14   2   3      352.84      336.49     14.35 o 
 -12   2   3      715.17      744.42     19.80 o 
 -10   2   3     2262.76     2331.45     24.44 o 
  -8   2   3     4772.02     4769.76     38.22 o 
  -6   2   3     1609.80     1555.32     14.37 o 
  -4   2   3      839.37      866.92     14.05 o 
  -2   2   3      514.14      456.10      9.12 o 
   0   2   3     4015.67     3931.99     25.39 o 
   2   2   3     2641.35     2698.74     21.07 o 
   4   2   3      179.83      238.14     17.56 o 
   6   2   3      400.10      364.09     12.25 o 
   8   2   3      273.15      283.71     16.22 o 
  10   2   3      391.19      425.82     23.75 o 
  12   2   3      414.80      408.77     46.84 o 
  14   2   3        3.53      -10.14     35.16 o 
  16   2   3      133.12       80.24     36.91 o 
 -19   3   3      613.93      655.76     27.21 o 
 -17   3   3      160.15      172.90     19.78 o 
 -15   3   3      342.11      369.92     20.42 o 
 -13   3   3     3818.06     3806.76     51.95 o 
 -11   3   3     1150.68     1055.81     29.73 o 
  -9   3   3     3921.92     3537.20     31.92 o 
  -7   3   3    11587.04    11115.04     58.40 o 
  -5   3   3      544.54      427.04      6.70 o 
  -3   3   3     1134.67     1252.66     12.49 o 
  -1   3   3     3521.49     3570.99     26.14 o 
   1   3   3       76.95       84.63      7.60 o 
   3   3   3     4222.50     4299.66     40.04 o 
   5   3   3     8625.64     9337.67     81.68 o 
   7   3   3     1348.84     1254.45     25.21 o 
   9   3   3      661.33      672.35     26.60 o 
  11   3   3      832.72      804.20     30.64 o 
  13   3   3        5.55        3.81     17.49 o 
  15   3   3       77.28       89.20     38.77 o 
 -18   4   3       98.07      101.51     14.85 o 
 -16   4   3      493.91      453.36     26.21 o 
 -14   4   3       14.69       16.85     14.29 o 
 -12   4   3      255.27      279.67     17.41 o 
 -10   4   3     3523.05     3751.00     35.03 o 
  -8   4   3     8526.19     8528.56     54.71 o 
  -6   4   3      547.77      495.72      8.63 o 
  -4   4   3     9256.98     9710.12     43.95 o 
  -2   4   3     1776.71     1548.32     19.88 o 
   0   4   3     2753.10     2741.57     24.10 o 
   2   4   3     9462.70     9753.03     57.64 o 
   4   4   3     3817.62     3664.51     39.73 o 
   6   4   3      105.12      241.47     16.24 o 
   8   4   3       66.21       45.00     17.61 o 
  10   4   3      174.00      171.58     27.31 o 
  12   4   3      412.01      442.35     25.19 o 
  14   4   3       87.99       65.50     23.37 o 
  16   4   3        5.27       20.39     28.86 o 
 -17   5   3      363.64      411.35     27.71 o 
 -15   5   3     1068.35     1120.87     34.54 o 
 -13   5   3      981.76     1042.61     30.56 o 
 -11   5   3     1572.34     1636.46     25.09 o 
  -9   5   3     7864.61     7884.92     45.42 o 
  -7   5   3     3511.02     3195.22     23.38 o 
  -5   5   3       15.45       25.93      5.53 o 
  -3   5   3    14054.64    13347.89     63.28 o 
  -1   5   3      335.01      359.66      9.13 o 
   1   5   3    22988.58    23343.56    123.49 o 
   3   5   3    10354.10    10659.82     65.65 o 
   5   5   3     5002.76     5172.62     51.36 o 
   7   5   3     1477.38     1426.70     28.00 o 
   9   5   3     1592.26     1694.13     34.55 o 
  11   5   3     1428.47     1483.54     33.86 o 
  13   5   3      602.48      660.31     29.89 o 
  15   5   3      114.51      135.45     28.75 o 
 -18   6   3      355.99      305.33     55.47 o 
 -16   6   3      491.87      505.60     28.56 o 
 -14   6   3      130.63      130.46     20.35 o 
 -12   6   3      604.83      666.81     20.18 o 
 -10   6   3     2067.68     2057.13     34.75 o 
  -8   6   3      644.59      560.25     13.41 o 
  -6   6   3     6053.77     6060.23     35.09 o 
  -4   6   3        7.01        8.98      6.80 o 
  -2   6   3    17238.00    16993.47     85.11 o 
   0   6   3    12477.30    12926.04     65.37 o 
   2   6   3     7650.56     7676.33     92.56 o 
   4   6   3     5333.08     4968.13     38.79 o 
   6   6   3      879.07      892.26     22.73 o 
   8   6   3      351.79      304.09     24.07 o 
  10   6   3      640.33      620.90     34.38 o 
  12   6   3      182.58      165.02     22.20 o 
  14   6   3      721.80      617.86     33.27 o 
 -17   7   3      500.14      524.39     30.50 o 
 -15   7   3      127.09      115.33     19.64 o 
 -13   7   3      478.03      497.54     18.48 o 
 -11   7   3     3975.04     3995.86     45.32 o 
  -9   7   3     3031.84     2927.14     25.86 o 
  -7   7   3     1667.93     1492.35     16.20 o 
  -5   7   3     6197.40     5813.60     35.14 o 
  -3   7   3     3756.75     3342.85     21.94 o 
  -1   7   3    38324.48    38288.67    193.27 o 
   1   7   3    12483.67    12820.45     83.58 o 
   3   7   3      827.31      734.18     20.62 o 
   5   7   3      392.05      351.43     13.68 o 
   7   7   3      686.51      767.15     28.60 o 
   9   7   3      959.02     1045.39     36.00 o 
  11   7   3     1114.32     1163.73     31.02 o 
  13   7   3     1194.55     1357.69     36.73 o 
  15   7   3       19.54       31.15     19.01 o 
 -18   8   3      341.28      165.79     72.16 o 
 -16   8   3       96.87       89.55     19.22 o 
 -14   8   3      434.10      520.54     26.72 o 
 -12   8   3       64.01       84.48     18.61 o 
 -10   8   3     1515.73     1603.44     22.99 o 
  -8   8   3     5504.91     5587.28     42.06 o 
  -6   8   3     3548.02     3554.06     28.74 o 
  -4   8   3       21.51       10.93      7.73 o 
  -2   8   3        7.98        2.62      6.95 o 
   0   8   3     1974.46     2168.55     23.21 o 
   2   8   3    18227.46    17773.26    182.62 o 
   4   8   3     2419.03     2092.86     35.45 o 
   6   8   3     1204.40     1138.93     18.87 o 
   8   8   3      411.91      392.13     21.61 o 
  10   8   3      562.21      503.92     27.59 o 
  12   8   3       42.28       18.54     21.57 o 
  14   8   3      821.48      765.28     40.29 o 
 -17   9   3      410.45      278.94     80.48 o 
 -15   9   3       49.30       59.06     16.05 o 
 -13   9   3       92.85       88.35     20.17 o 
 -11   9   3     7218.49     7083.46     58.89 o 
  -9   9   3     1203.70     1100.66     23.39 o 
  -7   9   3    10589.03    10586.82     68.69 o 
  -5   9   3     5583.61     5614.95     35.59 o 
  -3   9   3      593.18      477.17     16.18 o 
  -1   9   3     1560.80     1579.44     29.10 o 
   1   9   3    31148.33    30539.48    179.23 o 
   3   9   3      670.67      634.17     26.95 o 
   5   9   3     1828.07     1803.18     30.45 o 
   7   9   3      706.40      792.84     17.82 o 
   9   9   3      451.26      555.40     35.64 o 
  11   9   3      565.33      611.85     33.06 o 
  13   9   3     1307.15     1388.39     60.06 o 
 -16  10   3        1.94        9.47     13.89 o 
 -14  10   3     1025.72     1056.35     27.45 o 
 -12  10   3      164.63      124.92     15.23 o 
 -10  10   3     3814.74     4019.64     47.15 o 
  -8  10   3     2392.50     2480.56     26.67 o 
  -6  10   3     1176.95     1242.99     18.16 o 
  -4  10   3      128.93       97.79     11.47 o 
  -2  10   3     3690.84     4046.49     38.22 o 
   0  10   3     1892.74     1888.06     33.25 o 
   2  10   3     7078.21     7197.23     56.77 o 
   4  10   3      495.28      480.91     17.89 o 
   6  10   3      607.69      591.99     19.77 o 
   8  10   3      311.25      268.41     16.05 o 
  10  10   3      994.77      965.55     35.22 o 
  12  10   3        2.02        4.86     18.28 o 
  14  10   3      502.02      449.73     69.78 o 
 -17  11   3      188.32      194.59     56.84 o 
 -15  11   3       22.57       32.90     21.29 o 
 -13  11   3       52.96       66.33     22.19 o 
 -11  11   3     3590.01     3641.74     42.57 o 
  -9  11   3     1733.60     1731.41     27.17 o 
  -7  11   3      838.16      836.73     22.94 o 
  -5  11   3     2622.88     2510.83     31.42 o 
  -3  11   3      157.08      215.42     15.29 o 
  -1  11   3     1327.68     1178.32     23.47 o 
   1  11   3    12830.05    12717.21     95.88 o 
   3  11   3     1396.29     1336.14     30.87 o 
   5  11   3      503.46      538.17     20.65 o 
   7  11   3      565.67      647.35     22.36 o 
   9  11   3       30.29       84.15     13.36 o 
  11  11   3      125.23      164.44     24.41 o 
  13  11   3      131.68      139.56     35.41 o 
 -16  12   3       17.43       33.53     25.97 o 
 -14  12   3      403.48      430.64     32.70 o 
 -12  12   3      150.70      125.14     17.62 o 
 -10  12   3      315.78      408.32     20.95 o 
  -8  12   3      736.99      813.93     22.00 o 
  -6  12   3      225.73      277.18     17.57 o 
  -4  12   3      425.72      448.58     17.21 o 
  -2  12   3     4834.25     5167.76     45.04 o 
   0  12   3       54.23       45.95     16.62 o 
   2  12   3     1206.97     1245.91     26.45 o 
   4  12   3      250.20      227.42     20.60 o 
   6  12   3      106.83      120.99     14.95 o 
   8  12   3      171.65      144.63     19.19 o 
  10  12   3       58.00       45.48     25.09 o 
  12  12   3        5.39        9.28     22.87 o 
 -15  13   3       11.57        4.16     15.56 o 
 -13  13   3       43.13       63.74     20.19 o 
 -11  13   3      503.19      521.68     27.86 o 
  -9  13   3      925.77      999.61     29.67 o 
  -7  13   3      595.60      576.82     22.44 o 
  -5  13   3      299.65      294.16     18.30 o 
  -3  13   3        3.95        2.59     13.67 o 
  -1  13   3      702.85      652.70     31.70 o 
   1  13   3     1204.30     1239.53     26.72 o 
   3  13   3      524.83      482.83     22.46 o 
   5  13   3      714.37      733.05     23.94 o 
   7  13   3      475.65      477.99     24.66 o 
   9  13   3       29.26        8.98     14.27 o 
  11  13   3      848.68      942.81     46.31 o 
  13  13   3      155.94      172.57     46.90 o 
 -14  14   3      119.32      136.01     34.82 o 
 -12  14   3      183.60      178.57     25.69 o 
 -10  14   3      551.47      618.78     27.03 o 
  -8  14   3       54.74       68.41     15.27 o 
  -6  14   3      286.06      314.22     24.48 o 
  -4  14   3      503.87      528.05     24.64 o 
  -2  14   3      514.22      507.39     21.27 o 
   0  14   3      740.14      725.75     28.74 o 
   2  14   3      318.19      320.04     22.22 o 
   4  14   3       42.25       60.88     16.38 o 
   6  14   3       18.85        7.05     13.56 o 
   8  14   3      516.63      519.06     30.12 o 
  10  14   3      272.98      179.48     20.47 o 
  12  14   3        8.55      -13.53     26.21 o 
 -13  15   3       27.06       14.89     22.50 o 
 -11  15   3       17.05       22.88     17.34 o 
  -9  15   3       12.21       18.97     17.69 o 
  -7  15   3        8.41       -9.75     16.41 o 
  -5  15   3        0.49        2.04     13.73 o 
  -3  15   3        4.43       -2.18     12.69 o 
  -1  15   3       40.37       25.76     22.09 o 
   1  15   3      131.09      149.62     19.98 o 
   3  15   3        8.12       26.87     17.99 o 
   5  15   3        4.50       14.42     15.27 o 
   7  15   3        0.79       24.31     21.71 o 
   9  15   3       53.48       40.98     15.16 o 
  11  15   3        1.44       27.72     26.60 o 
 -14  16   3       65.35       29.94     20.37 o 
 -12  16   3      242.79      223.34     50.15 o 
 -10  16   3       74.99       70.53     23.69 o 
  -8  16   3       11.90       -0.05     12.93 o 
  -6  16   3       66.90       79.59     19.83 o 
  -4  16   3       87.77      104.31     21.83 o 
  -2  16   3       83.64       91.86     20.54 o 
   0  16   3      169.73      149.94     24.47 o 
   2  16   3      118.46      115.48     23.34 o 
   4  16   3       26.09       27.34     16.10 o 
   6  16   3      175.48      158.59     31.86 o 
   8  16   3      198.35      210.33     25.93 o 
  10  16   3      208.81      157.46     32.37 o 
 -13  17   3      138.21       75.24     26.98 o 
 -11  17   3        2.83       -9.22     18.28 o 
  -9  17   3        1.52        5.16     14.75 o 
  -7  17   3       22.11       47.14     19.91 o 
  -5  17   3       11.63        3.89     13.99 o 
  -3  17   3       23.75       21.21     18.60 o 
  -1  17   3        1.66       -9.91     15.14 o 
   1  17   3       36.68       63.68     23.12 o 
   3  17   3       10.37       17.68     16.69 o 
   5  17   3       50.65       45.45     26.62 o 
   7  17   3        0.04       42.21     33.48 o 
   9  17   3       44.18       40.10     22.82 o 
 -12  18   3        4.85      -16.89     19.03 o 
 -10  18   3      287.44      246.81     44.80 o 
  -8  18   3      197.84       82.30     42.34 o 
  -6  18   3      162.48      114.63     23.46 o 
  -4  18   3       28.01       32.28     18.24 o 
  -2  18   3      618.12      631.67     32.14 o 
   0  18   3      124.83      123.74     33.59 o 
   2  18   3      424.42      435.07     37.44 o 
   4  18   3       98.11       92.06     24.11 o 
   6  18   3      121.95      153.01     32.47 o 
   8  18   3       23.23       36.25     18.67 o 
 -11  19   3      179.60       94.03     29.60 o 
  -9  19   3        1.00       12.79     22.34 o 
  -7  19   3        5.50       14.87     26.79 o 
  -5  19   3       94.67       68.76     23.24 o 
  -3  19   3        2.68      -11.44     21.08 o 
  -1  19   3        0.01      -19.58     19.58 o 
   1  19   3      299.54      305.16     35.09 o 
   3  19   3        0.19       -0.11     15.47 o 
   5  19   3        4.78       36.37     32.07 o 
   7  19   3       45.98       37.01     29.67 o 
  -8  20   3       82.16       44.67     27.96 o 
  -6  20   3       97.99      133.63     28.20 o 
  -4  20   3      153.22      202.43     40.71 o 
  -2  20   3      543.25      459.77     83.76 o 
   0  20   3        5.09       11.68     23.90 o 
   2  20   3      739.31      779.44     53.33 o 
   4  20   3       19.14        2.59     22.38 o 
   6  20   3       71.12      122.64     27.52 o 
  -7  21   3       92.32       61.75     31.59 o 
  -5  21   3       27.63       26.61     23.70 o 
  -3  21   3      125.70      105.82     32.86 o 
  -1  21   3        0.93       10.66     22.45 o 
   1  21   3      419.35      356.76     47.80 o 
   3  21   3       25.97       24.98     21.18 o 
  -4  22   3       10.93       31.25     23.88 o 
  -2  22   3       46.20       50.07     26.49 o 
   0  22   3       53.40       84.02     23.25 o 
   2  22   3      460.93      455.07     36.31 o 
 -18   0   4      720.64      781.19     32.60 o 
 -16   0   4     4686.80     4649.19     63.91 o 
 -14   0   4    10851.65    10812.54    107.89 o 
 -12   0   4     3350.60     3333.17     38.50 o 
 -10   0   4    10075.11     9139.10     73.67 o 
  -8   0   4    73852.57    80382.48   2243.99 o 
  -6   0   4    32412.33    33234.07    440.76 o 
  -4   0   4     6534.02     6394.53     45.49 o 
  -2   0   4     6451.58     6119.96     55.92 o 
   0   0   4    24214.10    23187.37    185.10 o 
   2   0   4     2122.68     1946.79     36.10 o 
   4   0   4    43154.42    43818.63    427.26 o 
   6   0   4     3422.13     3264.03     33.85 o 
   8   0   4     1416.94     1334.72     43.69 o 
  10   0   4     1225.83     1309.96     68.35 o 
  12   0   4      620.35      657.45     65.18 o 
  14   0   4      713.07        4.23     71.88 o 
 -19   1   4       26.90        9.68     12.90 o 
 -17   1   4      186.63      127.40     16.57 o 
 -15   1   4      338.00      347.60     15.56 o 
 -13   1   4     2191.03     2062.53     22.84 o 
 -11   1   4     1661.39     1630.37     17.04 o 
  -9   1   4     2899.86     2924.26     25.43 o 
  -7   1   4      278.87      336.05      6.97 o 
  -5   1   4     6766.63     7203.24     41.03 o 
  -3   1   4    10526.65    10136.99     54.51 o 
  -1   1   4     2636.96     2650.38     27.02 o 
   1   1   4     1437.64     1583.56     28.22 o 
   3   1   4      533.48      557.63     19.10 o 
   5   1   4     1541.23     1704.82     20.34 o 
   7   1   4      238.78      304.05     14.88 o 
   9   1   4       60.65       60.63     12.14 o 
  11   1   4      128.41      141.11     40.15 o 
  13   1   4        1.13        2.47     26.66 o 
  15   1   4       11.64       -8.08     52.57 o 
 -18   2   4      476.71      557.77     19.81 o 
 -16   2   4      560.09      674.83     22.93 o 
 -14   2   4      474.53      539.80     16.65 o 
 -12   2   4     2216.75     2214.49     22.69 o 
 -10   2   4      738.30      513.01     13.42 o 
  -8   2   4    11530.21    11648.43     58.97 o 
  -6   2   4    12812.19    12052.72     86.62 o 
  -4   2   4    17021.48    16236.92    426.11 o 
  -2   2   4    18926.42    17394.75     83.84 o 
   0   2   4     4237.65     4137.92     28.70 o 
   2   2   4     9743.22     8991.21     50.86 o 
   4   2   4    11798.33    11652.98    103.79 o 
   6   2   4     3917.97     3741.83     40.30 o 
   8   2   4      567.93      521.73     24.05 o 
  10   2   4      744.76      749.83     38.90 o 
  12   2   4      630.23      616.40     55.01 o 
  14   2   4      268.54        9.43     38.29 o 
 -19   3   4        4.50       18.41     15.24 o 
 -17   3   4       73.99       68.05     18.49 o 
 -15   3   4       70.67       85.77     14.03 o 
 -13   3   4      387.86      380.83     16.02 o 
 -11   3   4      128.41      114.79      8.91 o 
  -9   3   4       95.99       96.65      7.52 o 
  -7   3   4     3920.58     4197.33     26.70 o 
  -5   3   4       23.76       43.99     10.19 o 
  -3   3   4     5301.23     5243.48     26.49 o 
  -1   3   4      388.46      362.99     16.05 o 
   1   3   4     6575.97     6789.61     46.49 o 
   3   3   4      126.29      135.27      7.28 o 
   5   3   4     5797.11     6051.37     79.04 o 
   7   3   4        5.25       -0.17     10.89 o 
   9   3   4        2.63        5.38     11.04 o 
  11   3   4       13.34       32.24     16.56 o 
  13   3   4        0.28        1.44     10.62 o 
  15   3   4       27.12       20.95     38.85 o 
 -18   4   4      809.11      939.22     24.28 o 
 -16   4   4     1524.55     1505.33     25.74 o 
 -14   4   4      227.93      257.87     24.81 o 
 -12   4   4      785.68      894.74     23.71 o 
 -10   4   4      652.76      549.52     19.63 o 
  -8   4   4     6376.29     6502.41     40.14 o 
  -6   4   4    13741.56    13352.55     86.02 o 
  -4   4   4    10567.28    10420.16     54.43 o 
  -2   4   4     2281.43     2116.17     19.03 o 
   0   4   4      299.48      266.15     10.98 o 
   2   4   4    12020.06    11633.41    109.13 o 
   4   4   4     5413.72     5480.49     64.72 o 
   6   4   4     2102.64     1981.53     27.37 o 
   8   4   4     2248.82     2241.14     40.43 o 
  10   4   4      799.15      757.50     29.05 o 
  12   4   4      472.46      453.50     26.61 o 
  14   4   4      191.79      158.80     63.82 o 
 -19   5   4        0.90      -13.27     14.91 o 
 -17   5   4       20.95       22.06     12.56 o 
 -15   5   4      103.35      128.68     16.81 o 
 -13   5   4      430.13      410.18     18.24 o 
 -11   5   4      324.17      367.19     19.51 o 
  -9   5   4      251.72      336.00     16.04 o 
  -7   5   4     5882.39     6098.99     32.62 o 
  -5   5   4     1997.13     2055.10     14.28 o 
  -3   5   4      677.02      680.56     19.29 o 
  -1   5   4       72.67       93.83     10.28 o 
   1   5   4      507.30      623.08     14.01 o 
   3   5   4      103.28       99.72     17.42 o 
   5   5   4      418.61      427.87     24.66 o 
   7   5   4       20.98       20.75     20.60 o 
   9   5   4       12.16      -10.05     21.34 o 
  11   5   4        1.48        0.13     12.11 o 
  13   5   4        4.77        8.39     19.44 o 
  15   5   4        1.42       54.00     43.13 o 
 -18   6   4      367.06      348.28     18.89 o 
 -16   6   4      717.36      825.02     22.96 o 
 -14   6   4      274.85      282.53     18.43 o 
 -12   6   4     2135.44     2193.07     34.41 o 
 -10   6   4     1751.13     1876.31     22.17 o 
  -8   6   4      823.48      775.90     11.84 o 
  -6   6   4     1566.29     1461.95     13.17 o 
  -4   6   4     1177.32     1117.80     22.97 o 
  -2   6   4     1645.67     1371.49     19.19 o 
   0   6   4     4433.81     4575.43     34.34 o 
   2   6   4     6043.88     5896.71     42.22 o 
   4   6   4     1854.76     1941.60     29.11 o 
   6   6   4     3484.56     3674.51     46.87 o 
   8   6   4      622.76      652.27     24.77 o 
  10   6   4      235.53      270.56     20.18 o 
  12   6   4      892.99      921.00     34.07 o 
  14   6   4       16.59       41.94     22.90 o 
 -17   7   4        5.35       -5.29     14.27 o 
 -15   7   4      371.52      389.81     22.61 o 
 -13   7   4      147.04      149.56     18.71 o 
 -11   7   4      328.12      339.42     15.33 o 
  -9   7   4        2.66        5.52      7.95 o 
  -7   7   4        6.46        3.89      6.48 o 
  -5   7   4        9.84       15.43      7.17 o 
  -3   7   4     3957.74     3958.45     29.20 o 
  -1   7   4     2575.21     2800.93     39.28 o 
   1   7   4     4916.09     5337.86     46.67 o 
   3   7   4      671.60      623.95     28.18 o 
   5   7   4      659.17      669.97     25.63 o 
   7   7   4      384.38      446.38     25.54 o 
   9   7   4       28.05       51.42     19.53 o 
  11   7   4       96.72       77.75     21.05 o 
  13   7   4      146.58      119.36     23.16 o 
 -18   8   4      394.58      353.34     53.13 o 
 -16   8   4      200.33      193.89     23.09 o 
 -14   8   4       22.28       25.44     13.87 o 
 -12   8   4     2671.43     2679.92     35.65 o 
 -10   8   4     1929.94     1877.15     24.57 o 
  -8   8   4     1451.89     1469.54     19.11 o 
  -6   8   4     3501.98     3479.03     28.00 o 
  -4   8   4       68.87       97.91     10.86 o 
  -2   8   4     3313.09     3495.76     27.09 o 
   0   8   4    30273.16    30872.32    209.19 o 
   2   8   4      986.54     1160.41     23.11 o 
   4   8   4        7.83       10.11     10.46 o 
   6   8   4      294.05      293.96     10.58 o 
   8   8   4       10.17       18.41     21.08 o 
  10   8   4       12.14       21.90     21.74 o 
  12   8   4     1030.02     1035.33     48.78 o 
  14   8   4        2.19       12.42     24.66 o 
 -17   9   4       65.70       53.13     21.04 o 
 -15   9   4      737.52      640.79     26.04 o 
 -13   9   4       74.28       66.47     16.47 o 
 -11   9   4     3282.53     3312.91     38.60 o 
  -9   9   4     2362.36     2376.00     28.88 o 
  -7   9   4     3835.85     3712.83     30.09 o 
  -5   9   4     1054.23      893.56     15.78 o 
  -3   9   4    13479.81    14064.03     81.97 o 
  -1   9   4     5492.75     5434.31     43.89 o 
   1   9   4     4270.98     4588.76     65.60 o 
   3   9   4      668.31      672.21     19.34 o 
   5   9   4      362.15      406.06     18.93 o 
   7   9   4       15.79        7.20      5.63 o 
   9   9   4      949.26      951.16     34.44 o 
  11   9   4      128.52      109.00     21.03 o 
  13   9   4      499.32      433.48     62.79 o 
 -16  10   4       25.50        1.12     18.03 o 
 -14  10   4      715.17      687.37     25.10 o 
 -12  10   4      513.87      566.20     22.02 o 
 -10  10   4      527.48      530.09     20.38 o 
  -8  10   4       34.57       23.55      9.79 o 
  -6  10   4      718.48      671.66     17.63 o 
  -4  10   4       83.54      118.96     11.68 o 
  -2  10   4       15.94       39.86     10.52 o 
   0  10   4     1459.06     1489.60     30.46 o 
   2  10   4      458.11      490.12     24.62 o 
   4  10   4       75.42       81.84     15.83 o 
   6  10   4      224.16      191.31     27.31 o 
   8  10   4      193.00      132.52     22.81 o 
  10  10   4       35.65       32.85     19.14 o 
  12  10   4      278.47      246.57     49.23 o 
 -17  11   4       51.54       67.21     21.18 o 
 -15  11   4      435.97      439.23     25.90 o 
 -13  11   4        4.89        8.83     12.91 o 
 -11  11   4     1040.79     1105.59     22.40 o 
  -9  11   4     1478.62     1416.94     25.52 o 
  -7  11   4     3079.88     3174.62     33.47 o 
  -5  11   4       99.11      103.01     11.59 o 
  -3  11   4     2758.91     2971.75     32.15 o 
  -1  11   4      646.35      642.68     22.50 o 
   1  11   4     3282.17     3464.08     36.64 o 
   3  11   4     1893.47     1963.29     32.88 o 
   5  11   4       20.42       35.26     17.82 o 
   7  11   4      518.36      535.93     26.46 o 
   9  11   4      117.01       94.14     21.60 o 
  11  11   4        5.44      -11.11     25.49 o 
  13  11   4      104.53       91.77     36.17 o 
 -16  12   4        3.53      -10.25     26.25 o 
 -14  12   4      219.50      225.93     22.15 o 
 -12  12   4      828.55      820.50     34.60 o 
 -10  12   4      193.30      137.83     15.20 o 
  -8  12   4      963.07      936.11     19.22 o 
  -6  12   4       23.78       28.22     12.28 o 
  -4  12   4      803.97      901.13     19.13 o 
  -2  12   4       40.34       33.55     15.02 o 
   0  12   4     1854.93     1795.58     29.42 o 
   2  12   4     1088.69     1166.42     29.23 o 
   4  12   4        2.43       20.55     13.77 o 
   6  12   4       14.78       53.34     17.38 o 
   8  12   4        4.22       20.98     11.67 o 
  10  12   4      239.38      288.44     30.48 o 
  12  12   4      123.70      121.38     31.23 o 
 -15  13   4      675.62      732.43     48.98 o 
 -13  13   4      313.42      303.50     23.68 o 
 -11  13   4      175.10      174.61     18.20 o 
  -9  13   4     1079.85     1167.55     28.83 o 
  -7  13   4     1430.53     1419.47     27.40 o 
  -5  13   4     1012.08     1046.61     23.63 o 
  -3  13   4     1565.00     1619.25     35.45 o 
  -1  13   4      302.23      318.99     24.37 o 
   1  13   4     1517.47     1453.88     35.20 o 
   3  13   4     2231.32     2362.90     45.17 o 
   5  13   4     1378.97     1514.75     33.53 o 
   7  13   4      188.96      239.74     22.19 o 
   9  13   4      486.45      486.94     53.38 o 
  11  13   4        7.44      -24.16     27.85 o 
 -14  14   4       97.01       68.39     17.68 o 
 -12  14   4      219.31      181.71     19.22 o 
 -10  14   4       93.80       86.82     23.83 o 
  -8  14   4      360.81      311.98     27.23 o 
  -6  14   4      348.57      354.35     24.29 o 
  -4  14   4       16.36       28.65     16.40 o 
  -2  14   4      135.26      134.24     18.79 o 
   0  14   4      762.99      791.51     27.20 o 
   2  14   4     1026.65     1140.12     32.41 o 
   4  14   4      353.69      450.36     30.90 o 
   6  14   4       68.73       90.99     20.18 o 
   8  14   4        8.67        9.76     14.89 o 
  10  14   4        9.60      -29.36     29.36 o 
 -15  15   4      345.71      241.36     56.60 o 
 -13  15   4      323.97      318.00     61.68 o 
 -11  15   4       96.81       88.43     25.11 o 
  -9  15   4     2256.74     2485.11     45.78 o 
  -7  15   4      928.11      973.53     28.25 o 
  -5  15   4     1858.14     1994.28     42.41 o 
  -3  15   4     2367.35     2555.18     38.27 o 
  -1  15   4     2569.14     2569.82     44.88 o 
   1  15   4      223.56      220.20     24.25 o 
   3  15   4     2828.62     3074.68     56.11 o 
   5  15   4      366.42      369.20     33.24 o 
   7  15   4      305.11      317.79     31.14 o 
   9  15   4      428.94      436.58     73.04 o 
 -14  16   4       39.43       58.80     22.98 o 
 -12  16   4        0.20      -18.89     21.07 o 
 -10  16   4       53.53       60.20     18.61 o 
  -8  16   4      196.11      190.29     21.49 o 
  -6  16   4      171.72      197.68     21.45 o 
  -4  16   4      156.47      178.58     20.53 o 
  -2  16   4        8.96        4.41     15.25 o 
   0  16   4       16.37       23.17     19.99 o 
   2  16   4       17.62        0.01     16.14 o 
   4  16   4      107.59      131.56     30.29 o 
   6  16   4        4.32        6.58     12.97 o 
   8  16   4       60.03       70.94     26.47 o 
  10  16   4       19.22       80.65     32.78 o 
 -13  17   4       86.72       58.82     27.82 o 
 -11  17   4       56.92       47.12     20.89 o 
  -9  17   4      299.63      288.76     76.47 o 
  -7  17   4      746.84      774.71     30.48 o 
  -5  17   4      389.97      481.67     36.63 o 
  -3  17   4      173.06      227.14     21.27 o 
  -1  17   4       48.25       51.49     20.12 o 
   1  17   4       10.13       18.58     17.93 o 
   3  17   4      603.35      549.26     59.80 o 
   5  17   4      300.89      336.87     27.69 o 
   7  17   4       91.96       86.12     24.65 o 
   9  17   4      167.91      155.46     37.89 o 
 -12  18   4       10.03       -1.77     20.29 o 
 -10  18   4        2.56        0.92     15.65 o 
  -8  18   4       13.79        0.04     14.45 o 
  -6  18   4      364.77      312.95     45.34 o 
  -4  18   4      677.19      692.30     38.23 o 
  -2  18   4      109.95      134.52     25.10 o 
   0  18   4        6.71       30.54     23.16 o 
   2  18   4        1.67       -6.39     19.31 o 
   4  18   4      226.05      213.25     32.83 o 
   6  18   4        4.08       53.73     20.28 o 
   8  18   4       21.39       16.12     28.39 o 
 -11  19   4       77.66       38.39     23.22 o 
  -9  19   4      306.62      226.23     91.03 o 
  -7  19   4      375.42        3.32     28.02 o 
  -5  19   4       15.17        5.70     21.90 o 
  -3  19   4      470.55      476.70     66.27 o 
  -1  19   4       24.29       33.34     18.74 o 
   1  19   4      524.40      587.40     32.84 o 
   3  19   4      269.99      279.58     33.91 o 
   5  19   4       32.83       38.40     20.23 o 
   7  19   4        5.62       31.03     36.01 o 
  -8  20   4      112.23       59.37     23.41 o 
  -6  20   4        3.14       -4.15     16.49 o 
  -4  20   4      124.64       95.19     26.84 o 
  -2  20   4       76.44       54.70     20.82 o 
   0  20   4       96.04       60.45     22.65 o 
   2  20   4       39.23       41.17     23.08 o 
   4  20   4       11.03       11.07     21.84 o 
  -7  21   4       54.12       27.92     22.33 o 
  -5  21   4       42.57       26.53     23.42 o 
  -3  21   4       46.15       48.09     28.31 o 
  -1  21   4        2.50      -24.26     24.26 o 
   1  21   4      312.64      330.53     47.64 o 
   3  21   4       67.85       44.69     25.10 o 
  -4  22   4       16.68      -24.14     30.38 o 
  -2  22   4        3.64       29.70     23.97 o 
   0  22   4      135.56      160.42     31.35 o 
 -19   1   5      503.14      513.08     23.39 o 
 -17   1   5      150.10      177.47     18.38 o 
 -15   1   5      627.66      615.72     19.32 o 
 -13   1   5     1420.17     1293.23     18.32 o 
 -11   1   5     1003.71      967.59     16.65 o 
  -9   1   5     5545.96     5489.78     33.12 o 
  -7   1   5    13739.36    13985.84     77.14 o 
  -5   1   5     3876.34     3759.87     21.18 o 
  -3   1   5     2076.32     2037.71     16.49 o 
  -1   1   5       75.95      108.99      9.75 o 
   1   1   5     1347.74     1390.56     25.21 o 
   3   1   5     1221.83     1279.41     24.26 o 
   5   1   5     3524.87     3594.12     40.72 o 
   7   1   5      478.72      456.01     16.87 o 
   9   1   5      299.33      311.38     14.11 o 
  11   1   5      510.35      468.79     44.72 o 
  13   1   5      202.71       19.15     41.45 o 
 -18   2   5      171.51      185.81     17.75 o 
 -16   2   5      303.74      304.03     16.39 o 
 -14   2   5        1.77        2.80      9.58 o 
 -12   2   5     1233.29     1269.66     20.01 o 
 -10   2   5      768.08      762.43     12.96 o 
  -8   2   5      644.46      813.06     11.83 o 
  -6   2   5     8076.53     8204.05     91.33 o 
  -4   2   5      270.95      224.45      9.66 o 
  -2   2   5     6714.31     6631.01     37.10 o 
   0   2   5     6472.30     6637.18     46.65 o 
   2   2   5       24.39       38.48      8.68 o 
   4   2   5       83.45       45.43      6.44 o 
   6   2   5     1057.55     1099.38     41.35 o 
   8   2   5      119.43      134.95     17.39 o 
  10   2   5      163.68      153.68     16.55 o 
  12   2   5      173.01      102.47     45.40 o 
  14   2   5       74.83        5.79     33.00 o 
 -19   3   5      509.69      564.55     22.93 o 
 -17   3   5     1940.70     1944.65     33.88 o 
 -15   3   5      334.18      395.77     18.87 o 
 -13   3   5      173.45      169.20     14.63 o 
 -11   3   5     1824.96     1853.28     22.14 o 
  -9   3   5      148.09      190.62      6.10 o 
  -7   3   5     4460.90     4356.65     39.50 o 
  -5   3   5     2708.81     2580.33     18.65 o 
  -3   3   5       74.81      139.39      7.86 o 
  -1   3   5    15624.44    15649.71     95.88 o 
   1   3   5     3261.41     3434.59     30.29 o 
   3   3   5     2352.29     2347.66     23.68 o 
   5   3   5     2872.45     3009.47     63.82 o 
   7   3   5       30.31       43.12     11.80 o 
   9   3   5        4.96       19.19     14.94 o 
  11   3   5       86.95      103.02     13.69 o 
  13   3   5      115.90        3.06     36.17 o 
 -18   4   5      297.01      319.63     22.52 o 
 -16   4   5       10.81       13.05     12.01 o 
 -14   4   5     2151.22     2127.03     29.57 o 
 -12   4   5     1204.15     1221.15     20.50 o 
 -10   4   5      552.18      506.02      9.96 o 
  -8   4   5      267.79      245.00     14.89 o 
  -6   4   5    11956.08    11852.87     77.08 o 
  -4   4   5       24.68        3.81      4.54 o 
  -2   4   5    10152.49    10739.84     68.89 o 
   0   4   5       62.76       10.88      9.31 o 
   2   4   5      322.16      223.42     19.16 o 
   4   4   5        5.93        0.78     13.57 o 
   6   4   5     2605.64     2854.77     51.62 o 
   8   4   5        7.10       -1.34     11.46 o 
  10   4   5      269.11      278.11     23.17 o 
  12   4   5        0.50       -7.68     17.18 o 
  14   4   5        4.00        6.26     27.36 o 
 -19   5   5      683.85      771.59     29.83 o 
 -17   5   5     1120.80     1158.19     30.91 o 
 -15   5   5      716.91      813.72     23.22 o 
 -13   5   5      835.93      862.24     24.13 o 
 -11   5   5     1056.29      957.83     13.76 o 
  -9   5   5       11.26       23.88      3.30 o 
  -7   5   5    18812.63    18833.31    122.16 o 
  -5   5   5     4672.06     4662.20     26.76 o 
  -3   5   5     1858.81     1637.55     17.00 o 
  -1   5   5     5897.62     6387.72     43.28 o 
   1   5   5     3290.70     3256.17     32.88 o 
   3   5   5     2475.16     2602.10     28.88 o 
   5   5   5     9676.94    10035.36    103.05 o 
   7   5   5      263.96      326.80     27.62 o 
   9   5   5      398.22      507.47     29.70 o 
  11   5   5      501.71      497.04     31.07 o 
  13   5   5      269.08      166.79     48.50 o 
 -18   6   5      442.12      452.26     25.46 o 
 -16   6   5       41.14       24.81     12.03 o 
 -14   6   5     1053.18     1056.51     32.24 o 
 -12   6   5     1923.08     2018.19     30.21 o 
 -10   6   5     2971.98     3029.10     26.57 o 
  -8   6   5      516.63      408.09      9.59 o 
  -6   6   5     5416.95     5385.51     35.18 o 
  -4   6   5       26.52        3.91      7.97 o 
  -2   6   5     8001.21     7740.18     46.57 o 
   0   6   5     5731.58     5675.32     39.91 o 
   2   6   5     3332.41     3158.14     25.42 o 
   4   6   5       24.83       31.15     15.65 o 
   6   6   5     1967.31     2053.10     57.20 o 
   8   6   5      432.92      430.66     25.82 o 
  10   6   5      767.14      710.61     28.63 o 
  12   6   5      107.03       62.70     24.23 o 
  14   6   5        4.66      -15.60     29.04 o 
 -17   7   5      509.54      492.60     22.29 o 
 -15   7   5       39.25       58.15     18.85 o 
 -13   7   5     1683.53     1773.57     31.40 o 
 -11   7   5     2844.50     2712.11     27.77 o 
  -9   7   5     5227.85     4970.57     31.56 o 
  -7   7   5     9116.55     8822.93     46.09 o 
  -5   7   5     5959.06     5599.14     39.45 o 
  -3   7   5     1153.16     1620.31     21.84 o 
  -1   7   5     3350.49     3179.34     29.49 o 
   1   7   5     2730.08     2737.17     30.88 o 
   3   7   5     3283.51     3287.47     30.61 o 
   5   7   5     1272.81     1423.24     37.97 o 
   7   7   5     2112.98     2293.20     59.94 o 
   9   7   5      260.70      327.03     26.19 o 
  11   7   5      963.02     1024.84     35.04 o 
  13   7   5       59.62       83.54     22.33 o 
 -18   8   5      355.25      354.65     42.96 o 
 -16   8   5       52.01       68.15     17.49 o 
 -14   8   5     1135.50     1148.47     30.07 o 
 -12   8   5      394.14      451.45     20.52 o 
 -10   8   5      705.13      766.70     15.11 o 
  -8   8   5      111.95      106.97      8.48 o 
  -6   8   5      433.97      438.79     11.84 o 
  -4   8   5      821.56      739.21     13.98 o 
  -2   8   5     9080.19     9425.03     68.26 o 
   0   8   5     1255.86     1185.90     24.94 o 
   2   8   5     1193.34     1124.57     25.09 o 
   4   8   5      815.16      774.85     21.15 o 
   6   8   5     1033.76     1040.92     38.80 o 
   8   8   5       15.81       22.78     15.80 o 
  10   8   5      684.23      676.59     42.48 o 
  12   8   5       69.98       60.42     34.44 o 
 -17   9   5      288.05      321.24     27.07 o 
 -15   9   5      611.73      570.04     30.37 o 
 -13   9   5      941.23     1017.53     24.56 o 
 -11   9   5     1773.96     1819.83     22.91 o 
  -9   9   5     5217.14     5170.28     49.74 o 
  -7   9   5     2129.64     2118.79     21.98 o 
  -5   9   5     3571.97     3482.21     29.66 o 
  -3   9   5     5953.38     5738.21     38.14 o 
  -1   9   5      678.62      813.74     20.04 o 
   1   9   5     4994.08     5192.45     49.06 o 
   3   9   5     2080.48     2144.61     35.92 o 
   5   9   5     1311.48     1437.31     36.49 o 
   7   9   5      574.24      673.26     29.60 o 
   9   9   5      114.53      168.78     22.10 o 
  11   9   5      584.52      616.03     78.31 o 
  13   9   5      150.37      161.24     30.11 o 
 -16  10   5      246.64      284.47     35.04 o 
 -14  10   5      208.77      241.36     23.41 o 
 -12  10   5      511.49      584.49     15.74 o 
 -10  10   5      999.00     1069.88     24.63 o 
  -8  10   5      570.44      605.46     17.31 o 
  -6  10   5     1413.63     1426.05     21.48 o 
  -4  10   5       78.73       89.10     13.73 o 
  -2  10   5     3492.84     3391.12     55.39 o 
   0  10   5     2385.53     2342.67     32.90 o 
   2  10   5     1018.11     1038.01     26.79 o 
   4  10   5      755.38      723.98     23.42 o 
   6  10   5      119.75      138.15     13.64 o 
   8  10   5      267.09      271.47     26.08 o 
  10  10   5      385.71      281.89     58.21 o 
  12  10   5       73.54       67.37     33.59 o 
 -17  11   5       93.34      128.45     59.41 o 
 -15  11   5      351.38      332.12     27.55 o 
 -13  11   5       19.42        6.98      9.47 o 
 -11  11   5     1367.37     1427.44     21.12 o 
  -9  11   5     1721.17     1665.26     25.87 o 
  -7  11   5      670.89      641.27     18.74 o 
  -5  11   5      312.76      274.42     14.80 o 
  -3  11   5     1960.88     1765.76     23.47 o 
  -1  11   5     3509.64     3403.13     38.98 o 
   1  11   5     3019.39     3090.36     74.94 o 
   3  11   5      284.30      326.64     23.43 o 
   5  11   5        2.05       19.36     15.48 o 
   7  11   5       21.77       -0.38      7.55 o 
   9  11   5       46.17       89.73     28.00 o 
  11  11   5       58.86       78.75     39.20 o 
 -16  12   5       24.50       13.93     20.12 o 
 -14  12   5      223.81      220.93     19.41 o 
 -12  12   5        2.58        9.63     10.64 o 
 -10  12   5      937.47     1018.58     23.61 o 
  -8  12   5      520.91      559.21     22.16 o 
  -6  12   5     2266.56     2397.22     28.30 o 
  -4  12   5      895.32      959.88     23.43 o 
  -2  12   5      101.27       70.09     15.56 o 
   0  12   5      319.55      352.03     27.10 o 
   2  12   5     1211.19     1168.75     38.18 o 
   4  12   5       74.20       58.35     20.22 o 
   6  12   5       16.80       13.37     14.93 o 
   8  12   5        7.08       -0.15     15.12 o 
  10  12   5        3.82       67.66     35.87 o 
 -15  13   5       20.01       24.38     19.71 o 
 -13  13   5      203.08      165.42     18.37 o 
 -11  13   5      882.00      842.42     25.60 o 
  -9  13   5       73.62       58.96     12.74 o 
  -7  13   5      135.89       86.02     14.10 o 
  -5  13   5      888.41      882.08     23.43 o 
  -3  13   5      100.75      108.73     21.50 o 
  -1  13   5       65.80       64.16     16.62 o 
   1  13   5     3813.39     3487.48     48.18 o 
   3  13   5      111.82      123.60     25.19 o 
   5  13   5      316.39      344.61     26.26 o 
   7  13   5      387.65      426.71     31.39 o 
   9  13   5      211.22      234.45     57.80 o 
  11  13   5       10.79       40.85     30.93 o 
 -14  14   5      822.83      816.19     31.20 o 
 -12  14   5     1370.28     1244.53     27.62 o 
 -10  14   5     1905.46     1953.41     36.52 o 
  -8  14   5      739.54      815.74     25.98 o 
  -6  14   5      413.61      480.06     25.39 o 
  -4  14   5       73.02       98.16     17.68 o 
  -2  14   5      703.96      669.93     22.11 o 
   0  14   5     1644.47     1591.96     31.29 o 
   2  14   5     4320.83     4050.94     67.12 o 
   4  14   5      303.02      241.33     29.56 o 
   6  14   5      125.11      107.03     20.85 o 
   8  14   5       31.25       15.67     17.46 o 
  10  14   5       57.67        6.95     26.89 o 
 -15  15   5       16.47       17.04     20.74 o 
 -13  15   5        0.41        3.59     13.07 o 
 -11  15   5        8.65       33.62     16.07 o 
  -9  15   5       77.31       91.87     20.96 o 
  -7  15   5      170.93      160.68     20.34 o 
  -5  15   5        5.72        5.50     15.37 o 
  -3  15   5        0.53      -16.54     17.23 o 
  -1  15   5       53.68       58.54     20.94 o 
   1  15   5       23.42       -9.82     17.68 o 
   3  15   5      175.66      212.05     25.61 o 
   5  15   5       15.31       24.51     21.01 o 
   7  15   5        5.01      -15.69     19.82 o 
   9  15   5       31.93        0.16     18.05 o 
 -14  16   5      141.01       85.44     24.72 o 
 -12  16   5      942.70      867.07     30.03 o 
 -10  16   5     1143.62     1159.70     29.27 o 
  -8  16   5      113.22       75.90     20.45 o 
  -6  16   5       22.90       32.40     20.14 o 
  -4  16   5      385.98      368.36     24.33 o 
  -2  16   5      178.54      216.34     19.69 o 
   0  16   5      576.93      589.30     25.55 o 
   2  16   5     2257.87     2298.35     46.85 o 
   4  16   5      129.40      131.44     22.38 o 
   6  16   5      123.25      115.99     25.49 o 
   8  16   5       18.09       52.33     40.28 o 
 -13  17   5        9.11        1.06     15.33 o 
 -11  17   5      117.22       71.37     28.91 o 
  -9  17   5      205.55      173.41     61.53 o 
  -7  17   5       32.64       23.02     15.50 o 
  -5  17   5        2.32      -13.88     17.07 o 
  -3  17   5       45.91       79.21     22.03 o 
  -1  17   5        4.69       19.59     22.32 o 
   1  17   5      304.28      258.14     32.20 o 
   3  17   5      163.07      143.51     26.61 o 
   5  17   5        0.08       10.40     20.16 o 
   7  17   5        0.42       -2.84     20.62 o 
 -12  18   5       36.44       13.28     15.98 o 
 -10  18   5      406.35       17.04     44.33 o 
  -8  18   5      139.86       79.24     39.28 o 
  -6  18   5      644.83      666.93     94.60 o 
  -4  18   5      134.98      135.15     23.30 o 
  -2  18   5       10.03       27.22     17.85 o 
   0  18   5        4.46       -2.69     18.72 o 
   2  18   5     1022.31     1084.36     50.81 o 
   4  18   5       45.03       81.76     23.90 o 
   6  18   5       36.10        5.82     25.79 o 
  -9  19   5       22.75        9.16     21.97 o 
  -7  19   5       11.30       -2.84     19.01 o 
  -5  19   5       16.56        2.48     16.61 o 
  -3  19   5       13.95       26.84     22.62 o 
  -1  19   5      138.39      175.41     31.67 o 
   1  19   5       53.98       47.37     26.37 o 
   3  19   5        5.54       -0.54     18.74 o 
   5  19   5        3.56        8.04     23.68 o 
  -8  20   5      302.08      129.20     65.24 o 
  -6  20   5       59.62       34.62     23.84 o 
  -4  20   5       60.65       37.97     22.88 o 
  -2  20   5       99.82      114.65     24.60 o 
   0  20   5      122.53      149.17     25.33 o 
   2  20   5      148.83      214.53     32.13 o 
   4  20   5      119.55      128.13     26.56 o 
  -7  21   5        1.51       -9.14     21.75 o 
  -5  21   5       15.54       15.36     27.90 o 
  -3  21   5        6.13       19.46     23.18 o 
  -1  21   5       60.48       79.92     25.41 o 
   1  21   5       35.34       32.81     25.54 o 
 -18   0   6     2601.17     2583.97     58.72 o 
 -16   0   6     3187.79     3003.41     45.71 o 
 -14   0   6     2337.21     2629.01     38.98 o 
 -12   0   6     8682.87     8920.02     72.82 o 
 -10   0   6     2788.48     2508.18     38.23 o 
  -8   0   6    11383.74    11508.88     76.09 o 
  -6   0   6    28162.73    27237.39    356.38 o 
  -4   0   6    15239.68    14384.15    118.21 o 
  -2   0   6     9717.44     8860.67     82.37 o 
   0   0   6     4074.05     4086.40     54.16 o 
   2   0   6     9548.96     9280.58     96.79 o 
   4   0   6     2604.82     2702.53     91.61 o 
   6   0   6     2292.92     2358.24     44.99 o 
   8   0   6     1302.17     1118.84    675.42 o 
  10   0   6      484.41      547.17     68.35 o 
  12   0   6      478.14       13.04     51.79 o 
 -19   1   6       55.50       52.21     17.62 o 
 -17   1   6      172.81      159.54     18.42 o 
 -15   1   6      117.44      119.40     12.98 o 
 -13   1   6      784.82      825.42     15.70 o 
 -11   1   6      511.96      535.36     13.41 o 
  -9   1   6     2734.49     2895.48     22.28 o 
  -7   1   6     2705.09     2828.06     19.44 o 
  -5   1   6        6.18        8.25      6.08 o 
  -3   1   6     3718.65     3626.42     28.26 o 
  -1   1   6       38.15       34.35     12.18 o 
   1   1   6      807.58      871.89     24.88 o 
   3   1   6       83.31       85.03     19.44 o 
   5   1   6      790.61      802.75     30.63 o 
   7   1   6        0.02       -3.79     12.21 o 
   9   1   6        3.89        2.15     10.18 o 
  11   1   6       13.40       38.99     56.55 o 
  13   1   6        6.32       12.33     35.50 o 
 -18   2   6      767.97      760.00     21.27 o 
 -16   2   6      967.68     1088.19     20.67 o 
 -14   2   6      240.60      295.16     12.30 o 
 -12   2   6     3391.31     3343.76     29.58 o 
 -10   2   6     7039.33     6856.39     37.42 o 
  -8   2   6     8470.61     8291.42     66.92 o 
  -6   2   6     8068.58     7631.25     37.70 o 
  -4   2   6    11017.31    10536.07     57.63 o 
  -2   2   6       51.27       16.39      7.40 o 
   0   2   6     8197.54     7927.58     53.89 o 
   2   2   6     4734.66     4522.35     34.74 o 
   4   2   6     3668.74     3364.41     33.03 o 
   6   2   6     1191.12     1203.06     36.19 o 
   8   2   6      899.57      901.44     24.65 o 
  10   2   6      152.00      173.08     19.29 o 
  12   2   6      837.26      879.70     59.54 o 
 -19   3   6        3.59       18.06     12.93 o 
 -17   3   6      227.94      168.00     17.19 o 
 -15   3   6      340.04      365.93     16.21 o 
 -13   3   6       83.47       84.60     10.68 o 
 -11   3   6      470.20      430.03      8.38 o 
  -9   3   6      452.05      590.64     19.29 o 
  -7   3   6      613.62      624.42     17.43 o 
  -5   3   6      447.21      483.47     16.45 o 
  -3   3   6     5927.84     5977.92     41.82 o 
  -1   3   6     2192.45     2463.90     27.38 o 
   1   3   6     1503.58     1553.30     24.72 o 
   3   3   6     1056.34     1166.43     30.26 o 
   5   3   6       93.36      107.90     21.80 o 
   7   3   6        0.20        3.73     15.24 o 
   9   3   6        4.78        8.26     15.66 o 
  11   3   6       91.41       46.38     26.14 o 
  13   3   6        0.14        4.89     33.24 o 
 -18   4   6      510.01      559.87     53.02 o 
 -16   4   6      928.01      963.55     21.70 o 
 -14   4   6     2157.14     2325.65     25.74 o 
 -12   4   6      249.14      244.94      8.25 o 
 -10   4   6     1984.36     1769.39     28.02 o 
  -8   4   6     5753.08     5884.42     53.73 o 
  -6   4   6     5430.73     5058.07     50.74 o 
  -4   4   6       62.94        9.67      9.61 o 
  -2   4   6     1925.80     1613.78     25.37 o 
   0   4   6    12502.14    12408.80     86.45 o 
   2   4   6     3032.23     2833.86     30.17 o 
   4   4   6     6144.79     6259.00     52.46 o 
   6   4   6     1903.12     1839.22     54.96 o 
   8   4   6      114.60      144.89     21.23 o 
  10   4   6       66.91       87.74     15.72 o 
  12   4   6      197.83       66.22     37.83 o 
 -19   5   6      107.61       84.87     32.12 o 
 -17   5   6        2.58        3.48     11.40 o 
 -15   5   6      385.07      384.12     15.81 o 
 -13   5   6       52.04       69.73      9.24 o 
 -11   5   6       43.82       65.11     18.34 o 
  -9   5   6     1305.46     1401.48     25.25 o 
  -7   5   6      194.15      169.17     14.92 o 
  -5   5   6       73.01       48.93      6.12 o 
  -3   5   6     3362.65     3519.81     28.73 o 
  -1   5   6       41.26       43.85     10.24 o 
   1   5   6      234.13      255.31     17.08 o 
   3   5   6      365.44      409.71     16.24 o 
   5   5   6       34.68       49.57     26.90 o 
   7   5   6       27.03       42.32     15.73 o 
   9   5   6       18.13       13.38     17.97 o 
  11   5   6       24.81       13.34     20.31 o 
  13   5   6        8.82        0.22     20.30 o 
 -18   6   6      782.48      772.10     18.23 o 
 -16   6   6       84.94       99.89     14.33 o 
 -14   6   6      304.85      332.98     13.43 o 
 -12   6   6      346.32      437.26     24.38 o 
 -10   6   6      986.26      971.53     22.36 o 
  -8   6   6     2306.51     2390.12     31.41 o 
  -6   6   6     7026.30     7183.02     37.79 o 
  -4   6   6      998.94      745.63     13.38 o 
  -2   6   6     3201.06     3016.02     24.79 o 
   0   6   6      905.70      875.99     15.64 o 
   2   6   6     2734.07     2684.90     37.84 o 
   4   6   6     2692.27     2615.70     56.83 o 
   6   6   6      725.79      812.43     41.85 o 
   8   6   6        4.30       21.30     16.20 o 
  10   6   6      245.74      238.16     72.05 o 
  12   6   6      164.02      150.71     39.91 o 
 -17   7   6       11.63       27.47     14.94 o 
 -15   7   6      115.59      132.10     12.95 o 
 -13   7   6       69.65       48.06      7.30 o 
 -11   7   6       53.45       65.46     18.70 o 
  -9   7   6       33.94       62.30     14.53 o 
  -7   7   6        7.86        4.86      5.45 o 
  -5   7   6      160.00      181.70     13.29 o 
  -3   7   6     3166.67     3320.67     24.93 o 
  -1   7   6     1646.25     1809.16     18.59 o 
   1   7   6      354.51      395.63     13.32 o 
   3   7   6      611.00      644.05     24.00 o 
   5   7   6      356.19      384.17     58.83 o 
   7   7   6      682.61      670.47     34.72 o 
   9   7   6      106.22       92.93     19.50 o 
  11   7   6        0.55        0.88     22.04 o 
 -18   8   6      469.76      516.76     41.24 o 
 -16   8   6      589.72      554.91     19.65 o 
 -14   8   6       15.85       25.28      9.06 o 
 -12   8   6     1074.83     1001.93     27.77 o 
 -10   8   6      148.45      133.51     24.68 o 
  -8   8   6     2375.64     2284.72     20.52 o 
  -6   8   6     1493.73     1447.00     25.62 o 
  -4   8   6      475.38      490.64     19.57 o 
  -2   8   6        7.76        5.03      9.59 o 
   0   8   6       23.24       20.36     11.46 o 
   2   8   6      624.81      597.02     21.29 o 
   4   8   6      172.98      196.33     21.92 o 
   6   8   6      270.06      343.17     33.39 o 
   8   8   6      144.89      165.06     23.59 o 
  10   8   6      218.38      197.90     62.30 o 
  12   8   6       48.94       47.41     24.62 o 
 -17   9   6       34.09       44.51     35.61 o 
 -15   9   6     1215.48     1196.57     28.49 o 
 -13   9   6     2367.07     2257.64     28.48 o 
 -11   9   6       50.12       52.58      9.03 o 
  -9   9   6     2244.42     2324.95     26.48 o 
  -7   9   6        4.80        0.25      9.46 o 
  -5   9   6      269.38      288.18     18.28 o 
  -3   9   6      561.84      576.82     18.86 o 
  -1   9   6      875.86      935.37     26.36 o 
   1   9   6      104.03       81.24     17.38 o 
   3   9   6      692.32      737.75     21.48 o 
   5   9   6      969.48      961.97     52.16 o 
   7   9   6      562.26      592.21     38.63 o 
   9   9   6      334.87      301.33     67.36 o 
  11   9   6       46.84       51.67     34.87 o 
 -16  10   6        7.08       -1.05     13.73 o 
 -14  10   6      401.45      400.62     31.75 o 
 -12  10   6      492.20      465.15     12.95 o 
 -10  10   6      149.09      126.51     10.35 o 
  -8  10   6      292.77      285.33     12.16 o 
  -6  10   6     1158.98     1123.36     17.31 o 
  -4  10   6       18.43       18.39     12.17 o 
  -2  10   6      582.74      599.00     21.72 o 
   0  10   6       29.78       41.78     12.21 o 
   2  10   6      479.61      471.59     25.32 o 
   4  10   6      134.25      177.42     19.47 o 
   6  10   6      127.55      152.99     27.23 o 
   8  10   6       68.54       41.66     25.17 o 
  10  10   6        3.11      -24.73     24.73 o 
 -17  11   6      231.09       68.77     71.02 o 
 -15  11   6      564.15      565.71     25.76 o 
 -13  11   6       34.46       44.90     10.70 o 
 -11  11   6      238.28      233.61     13.52 o 
  -9  11   6     4040.65     4186.65     41.71 o 
  -7  11   6      326.62      337.12     15.83 o 
  -5  11   6     3482.51     3766.60     35.51 o 
  -3  11   6      158.45      193.69     16.02 o 
  -1  11   6      858.71      871.49     26.60 o 
   1  11   6      139.65      134.55     24.14 o 
   3  11   6     1496.47     1425.59     40.41 o 
   5  11   6       85.70       87.38     15.57 o 
   7  11   6      175.49      194.91     24.44 o 
   9  11   6       37.76       35.60     29.44 o 
  11  11   6       51.98       84.17     42.14 o 
 -16  12   6      194.44       46.25     41.21 o 
 -14  12   6       11.98       16.58      9.22 o 
 -12  12   6      252.18      249.41     14.37 o 
 -10  12   6      163.34      224.14     14.08 o 
  -8  12   6      343.51      339.37     17.78 o 
  -6  12   6       30.13       22.49     11.27 o 
  -4  12   6      337.98      405.48     20.66 o 
  -2  12   6       61.03       48.60     19.00 o 
   0  12   6     3188.51     3133.72     44.06 o 
   2  12   6      374.87      299.47     25.28 o 
   4  12   6      698.27      862.82     29.21 o 
   6  12   6       97.49      147.51     16.98 o 
   8  12   6       39.86       80.53     43.07 o 
  10  12   6        0.81       12.15     26.26 o 
 -15  13   6      371.10      227.13     90.42 o 
 -13  13   6       16.22        4.37     10.65 o 
 -11  13   6      495.63      452.79     15.09 o 
  -9  13   6     1075.75     1065.11     33.43 o 
  -7  13   6     1295.47     1333.32     23.05 o 
  -5  13   6     2372.36     2425.41     35.52 o 
  -3  13   6     2347.42     2427.49     45.51 o 
  -1  13   6       17.31       18.74     22.86 o 
   1  13   6     1031.89     1066.33     29.89 o 
   3  13   6     2204.60     2313.26     44.24 o 
   5  13   6      239.63      319.36     25.59 o 
   7  13   6       48.27      102.07     24.73 o 
   9  13   6       79.04       75.68     26.74 o 
 -14  14   6       21.58       10.21     12.98 o 
 -12  14   6      164.83      130.81     20.40 o 
 -10  14   6       26.24       23.02     11.44 o 
  -8  14   6       14.77       13.60     11.98 o 
  -6  14   6      949.17     1052.81     30.52 o 
  -4  14   6      937.94     1042.68     31.87 o 
  -2  14   6      127.85      166.21     24.16 o 
   0  14   6       28.83       62.58     24.45 o 
   2  14   6        1.87       -7.04     18.41 o 
   4  14   6      279.64      338.37     29.96 o 
   6  14   6       54.23       82.21     32.45 o 
   8  14   6       40.28      100.36     33.26 o 
 -13  15   6        9.45        1.33     15.20 o 
 -11  15   6      465.18       11.45     39.82 o 
  -9  15   6     2356.38     2360.22     38.56 o 
  -7  15   6     2835.98     3092.40     43.95 o 
  -5  15   6      337.65      414.76     21.36 o 
  -3  15   6      353.06      398.57     23.41 o 
  -1  15   6       51.98       56.74     22.36 o 
   1  15   6     1514.09     1595.28     46.32 o 
   3  15   6     1490.97     1566.18     49.72 o 
   5  15   6      282.97      336.62     31.28 o 
   7  15   6      149.21      213.69     31.03 o 
 -14  16   6        1.06       13.64     41.08 o 
 -12  16   6       14.37       -1.33     15.04 o 
 -10  16   6        6.98       23.72     18.13 o 
  -8  16   6      399.78      376.23     26.68 o 
  -6  16   6        2.31       -0.55     16.50 o 
  -4  16   6       21.71        5.27     15.57 o 
  -2  16   6        1.95       13.60     18.42 o 
   0  16   6        0.77        7.68     18.28 o 
   2  16   6      221.30      243.39     36.04 o 
   4  16   6       21.15       34.23     19.45 o 
   6  16   6       83.96       69.88     29.47 o 
   8  16   6        1.64       -4.73     22.75 o 
 -13  17   6        2.91      -14.48     32.00 o 
 -11  17   6      138.65       76.42     31.07 o 
  -9  17   6      306.64        2.26     32.04 o 
  -7  17   6       75.51      109.24     32.30 o 
  -5  17   6      428.47      439.63     28.07 o 
  -3  17   6       76.97       61.16     21.74 o 
  -1  17   6       25.14       28.05     20.43 o 
   1  17   6      696.19      732.38     35.84 o 
   3  17   6      789.84      765.18     42.28 o 
   5  17   6      229.46      157.32     42.51 o 
   7  17   6       91.35       99.97     42.51 o 
 -10  18   6      274.72      137.98     55.20 o 
  -8  18   6       78.45       52.10     21.73 o 
  -6  18   6       83.08       49.61     29.86 o 
  -4  18   6      144.42       89.72     22.48 o 
  -2  18   6        1.61        2.88     13.97 o 
   0  18   6       41.33       38.90     23.96 o 
   2  18   6      345.45      319.95     33.17 o 
   4  18   6       11.83       -6.55     24.21 o 
  -9  19   6      374.15        3.58     28.00 o 
  -7  19   6      188.13      115.75     44.80 o 
  -5  19   6      249.34      202.21     63.77 o 
  -3  19   6       58.61       57.82     24.28 o 
  -1  19   6       88.42      124.33     26.91 o 
   1  19   6        8.70       35.64     25.78 o 
   3  19   6      192.86      186.50     29.47 o 
  -8  20   6       50.92       36.93     22.56 o 
  -6  20   6        3.27       -7.76     22.53 o 
  -4  20   6       47.42       45.68     24.88 o 
  -2  20   6        4.06       13.72     18.75 o 
   0  20   6        0.75        5.44     23.00 o 
   2  20   6      120.58      140.07     32.61 o 
  -5  21   6       84.41       36.19     21.65 o 
  -3  21   6       71.16       45.16     23.60 o 
  -1  21   6       81.90       80.21     36.50 o 
 -19   1   7      200.48      210.24     19.33 o 
 -17   1   7     3058.96     2881.95     30.59 o 
 -15   1   7       49.79      108.86     11.37 o 
 -13   1   7      960.55      951.20     17.04 o 
 -11   1   7     3315.91     3419.80     24.76 o 
  -9   1   7     1158.41     1100.98     13.19 o 
  -7   1   7     1929.73     1874.20     16.37 o 
  -5   1   7     5834.76     6036.28     40.13 o 
  -3   1   7     2887.80     3363.15     30.11 o 
  -1   1   7     5263.41     5292.70     43.47 o 
   1   1   7     1601.24     1591.46     29.77 o 
   3   1   7     1780.77     1704.41     36.15 o 
   5   1   7     1237.72     1169.31     31.79 o 
   7   1   7      535.00      530.97     22.38 o 
   9   1   7        3.26        8.86     32.80 o 
  11   1   7      265.11       11.37     36.35 o 
 -18   2   7       17.68       -0.19     11.22 o 
 -16   2   7        2.62       -3.50      8.87 o 
 -14   2   7      672.32      678.06     15.40 o 
 -12   2   7      396.00      381.72     10.84 o 
 -10   2   7     2163.31     2107.38     28.74 o 
  -8   2   7     3896.31     3907.23     54.95 o 
  -6   2   7      299.35      243.49     13.04 o 
  -4   2   7      723.10      600.03     19.34 o 
  -2   2   7      158.13      145.17     11.11 o 
   0   2   7        6.21        2.75      8.72 o 
   2   2   7     1356.03     1277.13     21.42 o 
   4   2   7       68.93       47.58     13.88 o 
   6   2   7      193.06      178.17     44.81 o 
   8   2   7      346.34      319.04     20.96 o 
  10   2   7      262.34       -2.06     27.63 o 
  12   2   7        2.69       -6.45     57.39 o 
 -19   3   7      227.45      219.39     29.28 o 
 -17   3   7      831.44      870.40     25.07 o 
 -15   3   7        9.62       17.64      9.00 o 
 -13   3   7      151.90      156.22      6.34 o 
 -11   3   7      783.19      765.94     27.94 o 
  -9   3   7     5105.58     4940.06     47.32 o 
  -7   3   7     4281.21     4144.19     45.08 o 
  -5   3   7     6189.04     5986.91     43.18 o 
  -3   3   7       81.59      148.56     13.18 o 
  -1   3   7       91.58       86.43     17.37 o 
   1   3   7     2182.30     2320.07     31.13 o 
   3   3   7      991.43     1033.13     25.33 o 
   5   3   7        6.06        3.09     20.93 o 
   7   3   7      250.06      289.78     18.97 o 
   9   3   7        4.97       17.23     18.66 o 
  11   3   7      190.33        0.53     24.81 o 
 -18   4   7      274.13      284.49     17.02 o 
 -16   4   7        2.95        6.34      8.37 o 
 -14   4   7     1101.94     1080.50     32.28 o 
 -12   4   7      839.73      778.84     40.90 o 
 -10   4   7     1208.21     1134.44     25.94 o 
  -8   4   7        6.44       19.02     17.44 o 
  -6   4   7      903.11      863.47      9.51 o 
  -4   4   7      275.77      203.23     17.19 o 
  -2   4   7     4551.92     4650.75     39.62 o 
   0   4   7      602.48      607.57     20.83 o 
   2   4   7      160.11      171.33     15.06 o 
   4   4   7        0.91       -7.04      7.56 o 
   6   4   7      258.08      240.30     34.34 o 
   8   4   7       13.13       43.32     21.57 o 
  10   4   7      166.09      120.17     52.18 o 
  12   4   7        0.15       41.52     43.29 o 
 -19   5   7      484.34      496.31     31.39 o 
 -17   5   7      334.59      371.91     15.15 o 
 -15   5   7      327.97      331.08     36.68 o 
 -13   5   7     1629.51     1571.08     55.05 o 
 -11   5   7     1344.45     1341.98     30.51 o 
  -9   5   7     2515.61     2381.91     39.23 o 
  -7   5   7     2826.16     2971.28     35.49 o 
  -5   5   7     5085.76     5084.14     34.19 o 
  -3   5   7     2713.60     2609.32     33.36 o 
  -1   5   7     2137.60     2223.55     33.72 o 
   1   5   7     4228.11     4391.52     48.99 o 
   3   5   7     1369.63     1374.67     25.49 o 
   5   5   7     2263.40     2367.14     65.07 o 
   7   5   7      555.23      647.11     37.06 o 
   9   5   7       92.12      163.39     33.11 o 
  11   5   7      275.39      202.31     81.93 o 
 -18   6   7      239.18      242.84     24.96 o 
 -16   6   7     1412.69     1388.27     32.69 o 
 -14   6   7       61.78       76.74     38.70 o 
 -12   6   7      625.63      731.12     34.35 o 
 -10   6   7      941.61      959.17     58.02 o 
  -8   6   7      170.25      176.06     19.77 o 
  -6   6   7     2448.64     2396.12     19.08 o 
  -4   6   7     1481.77     1395.89     19.24 o 
  -2   6   7     2185.66     2025.43     28.79 o 
   0   6   7     3599.36     3301.88     40.42 o 
   2   6   7      597.99      630.93     25.49 o 
   4   6   7     1002.95      994.71     61.97 o 
   6   6   7      216.44      218.84     34.83 o 
   8   6   7      228.86      192.87     28.52 o 
  10   6   7       67.90       34.04     23.35 o 
  12   6   7       61.19       28.15     35.47 o 
 -17   7   7     1013.27     1030.93     49.73 o 
 -15   7   7     1449.30     1472.40     53.25 o 
 -13   7   7      458.34      440.34     25.18 o 
 -11   7   7     1190.36     1221.97     42.04 o 
  -9   7   7      671.35      684.57     22.01 o 
  -7   7   7     3368.96     3394.64     29.19 o 
  -5   7   7     1075.84     1093.05     17.91 o 
  -3   7   7     2009.16     2180.00     28.56 o 
  -1   7   7     2980.77     3190.21     34.89 o 
   1   7   7     1778.14     1923.59     27.17 o 
   3   7   7     2122.92     2283.94     41.56 o 
   5   7   7     1919.31     2053.68     46.55 o 
   7   7   7      101.21      148.83     30.88 o 
   9   7   7      133.69       97.03     34.87 o 
  11   7   7       64.90       46.07     39.24 o 
 -18   8   7      275.00      294.51     41.73 o 
 -16   8   7       23.24       22.55     26.41 o 
 -14   8   7      905.51      950.74     33.35 o 
 -12   8   7      116.10      119.99     27.38 o 
 -10   8   7      945.34      980.55     31.93 o 
  -8   8   7        9.10        8.39     14.41 o 
  -6   8   7     5120.60     5120.92     35.26 o 
  -4   8   7     1334.99     1253.46     19.25 o 
  -2   8   7      751.26      696.22     17.13 o 
   0   8   7      376.02      348.40     16.33 o 
   2   8   7      556.61      475.39     17.76 o 
   4   8   7       91.77       73.85     23.63 o 
   6   8   7     1251.23     1116.07     50.28 o 
   8   8   7      118.00      122.67     34.12 o 
  10   8   7       44.51       27.81     23.95 o 
 -17   9   7      334.10      325.64     40.21 o 
 -15   9   7      735.03      801.73     70.26 o 
 -13   9   7     3122.71     3215.24     62.55 o 
 -11   9   7      159.85      184.64     26.38 o 
  -9   9   7      424.15      406.54     24.11 o 
  -7   9   7     4801.75     4610.15     31.81 o 
  -5   9   7     3759.60     3825.52     41.08 o 
  -3   9   7     2944.66     3127.38     30.72 o 
  -1   9   7     2463.91     2525.71     28.99 o 
   1   9   7       21.15       29.46      9.99 o 
   3   9   7      323.59      392.90     28.69 o 
   5   9   7     2079.17     2361.27     61.32 o 
   7   9   7      170.06      182.59     51.54 o 
   9   9   7      198.77      224.98     58.19 o 
  11   9   7       23.19      100.15     57.42 o 
 -16  10   7      167.55      137.77     71.83 o 
 -14  10   7      709.72      675.80     32.95 o 
 -12  10   7      115.68       85.63     21.85 o 
 -10  10   7     1744.09     1791.52     41.60 o 
  -8  10   7      836.97      882.60     19.34 o 
  -6  10   7     3121.77     3372.70     37.60 o 
  -4  10   7      558.06      526.23     20.92 o 
  -2  10   7      333.96      312.99     16.54 o 
   0  10   7        8.79        8.87     11.43 o 
   2  10   7     2517.65     2414.69     40.06 o 
   4  10   7      119.00       78.10     23.97 o 
   6  10   7      463.50      391.31     41.37 o 
   8  10   7       94.09       66.81     24.31 o 
  10  10   7       17.13      -20.35     23.46 o 
 -17  11   7       66.68       30.32     32.83 o 
 -15  11   7      334.51      360.98     64.03 o 
 -13  11   7     1697.98     1713.97     40.74 o 
 -11  11   7      302.83      272.27     29.34 o 
  -9  11   7      287.60      301.10     14.34 o 
  -7  11   7     5351.52     5503.95     49.67 o 
  -5  11   7     1163.25     1295.57     25.84 o 
  -3  11   7      232.88      279.23     18.53 o 
  -1  11   7      316.96      361.98     17.37 o 
   1  11   7      858.70      749.57     32.59 o 
   3  11   7      389.84      450.52     23.83 o 
   5  11   7      292.69      321.68     33.87 o 
   7  11   7      193.10      274.19     37.72 o 
   9  11   7       32.97       53.64     29.56 o 
 -16  12   7      234.85       65.13     76.72 o 
 -14  12   7      329.72      251.16     56.97 o 
 -12  12   7      258.10      161.21     23.55 o 
 -10  12   7     2475.01     2462.19     54.05 o 
  -8  12   7       33.91       21.33     15.05 o 
  -6  12   7       50.80       49.67     16.77 o 
  -4  12   7      619.05      576.39     29.53 o 
  -2  12   7       33.42       21.31     14.40 o 
   0  12   7      598.35      570.82     31.62 o 
   2  12   7      908.06      817.87     54.06 o 
   4  12   7        2.03      -13.27     13.27 o 
   6  12   7        7.16       20.65     22.63 o 
   8  12   7        4.34      -23.98     30.41 o 
 -15  13   7      366.52      226.89     74.00 o 
 -13  13   7      207.09      165.52     25.92 o 
 -11  13   7      165.09      133.65     11.28 o 
  -9  13   7      832.67      818.44     21.10 o 
  -7  13   7       10.25       15.73     12.94 o 
  -5  13   7      722.58      656.23     26.57 o 
  -3  13   7     2509.23     2463.31     43.46 o 
  -1  13   7      207.41      225.01     25.05 o 
   1  13   7       27.29      -15.70     22.39 o 
   3  13   7     1071.53     1062.90     58.23 o 
   5  13   7      329.54      432.39     36.51 o 
   7  13   7      110.22      115.81     25.34 o 
   9  13   7       30.94       41.33     37.21 o 
 -14  14   7      150.30      109.41     33.81 o 
 -12  14   7        1.84       -0.26      8.61 o 
 -10  14   7      292.43      290.25     17.63 o 
  -8  14   7      367.98      361.66     20.92 o 
  -6  14   7     1025.99     1022.46     29.77 o 
  -4  14   7        2.58       -9.28     22.07 o 
  -2  14   7      270.74      213.81     25.67 o 
   0  14   7      113.61       82.14     22.44 o 
   2  14   7      964.28      848.73     45.83 o 
   4  14   7       68.57       73.75     20.09 o 
   6  14   7       21.14       88.44     50.96 o 
   8  14   7       16.38       28.78     31.67 o 
 -13  15   7        4.98      -19.35     25.75 o 
 -11  15   7        0.34        3.46     12.37 o 
  -9  15   7       54.49       56.84     13.26 o 
  -7  15   7      122.90      127.12     19.41 o 
  -5  15   7        3.48       -2.76     18.51 o 
  -3  15   7       20.24       23.99     22.77 o 
  -1  15   7        8.43       -2.89     21.63 o 
   1  15   7       25.78       40.44     30.45 o 
   3  15   7       17.13       14.18     22.35 o 
   5  15   7       80.16       72.68     20.85 o 
   7  15   7        4.19       45.98     29.19 o 
 -12  16   7        2.52       19.86     13.77 o 
 -10  16   7      183.49      106.88     35.22 o 
  -8  16   7      422.99      388.05     80.15 o 
  -6  16   7       89.85       95.15     17.20 o 
  -4  16   7      112.55      151.66     25.83 o 
  -2  16   7        9.64       25.48     22.80 o 
   0  16   7       44.17       50.70     25.25 o 
   2  16   7      437.14      374.68     63.27 o 
   4  16   7      124.23       89.82     34.47 o 
   6  16   7        5.08        5.34     22.50 o 
 -11  17   7      143.85       58.01     26.87 o 
  -9  17   7        9.52       -0.19     10.80 o 
  -7  17   7       22.42       10.65     23.19 o 
  -5  17   7        2.02       -3.75     17.08 o 
  -3  17   7       77.45       62.96     21.67 o 
  -1  17   7       71.69       47.47     22.44 o 
   1  17   7      263.03      187.49     36.17 o 
   3  17   7      139.74      103.45     32.95 o 
   5  17   7        1.09       28.19     18.03 o 
 -10  18   7      343.25      151.26     60.79 o 
  -8  18   7       93.86       60.74     28.83 o 
  -6  18   7       78.47       80.51     25.32 o 
  -4  18   7       97.73      124.84     33.86 o 
  -2  18   7      288.43      288.93     76.53 o 
   0  18   7       70.61       13.22     21.47 o 
   2  18   7      421.95      404.22     39.68 o 
   4  18   7      116.69       69.82     24.36 o 
  -9  19   7        0.49        2.77     14.44 o 
  -7  19   7       32.65       29.30     19.34 o 
  -5  19   7       16.92        7.80     26.00 o 
  -3  19   7        0.42       -4.45     30.83 o 
  -1  19   7      149.07       86.94     26.91 o 
   1  19   7       72.34       56.60     27.29 o 
  -6  20   7      182.02      150.07     47.46 o 
  -4  20   7       93.69      121.22     35.70 o 
  -2  20   7      144.98      141.94     40.53 o 
   0  20   7        1.49      -19.80     29.75 o 
 -18   0   8     1191.40     1138.33     30.24 o 
 -16   0   8     1748.35     1774.03     55.24 o 
 -14   0   8     2740.59     2971.78     34.61 o 
 -12   0   8     2600.47     2515.41     62.89 o 
 -10   0   8    10765.05    10384.17    110.62 o 
  -8   0   8     8766.24     8550.80     95.13 o 
  -6   0   8     6344.81     5983.44     60.91 o 
  -4   0   8      345.97      228.71     23.49 o 
  -2   0   8     1013.71      875.01     30.04 o 
   0   0   8     6220.85     6240.52     84.65 o 
   2   0   8     3468.57     3593.93     70.95 o 
   4   0   8     1765.45     1977.10     64.85 o 
   6   0   8     1486.10     1714.55     72.18 o 
   8   0   8      130.04      150.80     91.96 o 
  10   0   8       73.77        4.58     76.46 o 
 -19   1   8      123.68       95.62     21.30 o 
 -17   1   8      128.93      133.59     13.74 o 
 -15   1   8       24.42       23.18      7.79 o 
 -13   1   8        1.03       -1.01      5.15 o 
 -11   1   8      100.02       85.40      5.54 o 
  -9   1   8        1.13        8.04      4.56 o 
  -7   1   8       16.11       10.79      6.47 o 
  -5   1   8       44.32       48.58     10.28 o 
  -3   1   8     3388.84     3643.11     35.13 o 
  -1   1   8     1507.33     1471.13     27.66 o 
   1   1   8      160.64      204.96     18.94 o 
   3   1   8        9.26       17.41     19.11 o 
   5   1   8       11.16       12.12     10.52 o 
   7   1   8       83.81       59.21     14.92 o 
   9   1   8       22.48       14.03     27.73 o 
  11   1   8       24.68        4.71     43.11 o 
 -18   2   8      860.64      816.32     19.25 o 
 -16   2   8     1245.45     1262.47     17.18 o 
 -14   2   8      645.01      683.01     31.41 o 
 -12   2   8     1395.46     1446.76     43.54 o 
 -10   2   8     4406.84     4381.48     46.15 o 
  -8   2   8     5689.27     5515.70     38.37 o 
  -6   2   8     3425.36     3192.98     25.07 o 
  -4   2   8     4892.76     4594.30     40.03 o 
  -2   2   8       72.32       41.04      9.31 o 
   0   2   8     2891.30     2954.16     37.00 o 
   2   2   8     2260.02     2332.90     33.36 o 
   4   2   8     3091.38     2987.68     61.25 o 
   6   2   8      368.14      333.48     33.27 o 
   8   2   8      399.00      385.13     30.15 o 
  10   2   8       95.49       30.40     31.31 o 
 -19   3   8        3.10        5.78     16.02 o 
 -17   3   8       28.48       30.30     12.03 o 
 -15   3   8      108.44      110.60     25.88 o 
 -13   3   8       45.11       46.48     15.24 o 
 -11   3   8       46.35       24.59     15.76 o 
  -9   3   8       99.37      108.33     15.40 o 
  -7   3   8       37.23       48.75      9.69 o 
  -5   3   8      382.89      420.84     16.91 o 
  -3   3   8      386.57      297.97     25.26 o 
  -1   3   8      424.25      509.84     21.15 o 
   1   3   8      159.79      187.33     14.59 o 
   3   3   8      135.54      131.95     17.61 o 
   5   3   8      188.84      151.01      8.65 o 
   7   3   8      122.26       79.69     15.92 o 
   9   3   8      103.59       66.37     33.55 o 
  11   3   8       11.30        2.75     34.86 o 
 -18   4   8      714.45      794.54     36.04 o 
 -16   4   8      721.71      740.72     31.03 o 
 -14   4   8       11.80       16.39     15.62 o 
 -12   4   8     3360.08     3424.52     49.59 o 
 -10   4   8       40.56       50.23     15.21 o 
  -8   4   8     4524.36     4278.27     53.09 o 
  -6   4   8     4184.76     3927.86     34.39 o 
  -4   4   8     6245.14     6123.83     55.33 o 
  -2   4   8     3066.00     2785.52     32.08 o 
   0   4   8     2489.56     2494.73     33.62 o 
   2   4   8     1477.16     1403.39     28.81 o 
   4   4   8      391.05      369.58     16.90 o 
   6   4   8      165.48      175.54     33.79 o 
   8   4   8      108.69      120.42     31.00 o 
  10   4   8       50.20       78.46     40.73 o 
 -19   5   8        1.66        5.42     20.27 o 
 -17   5   8       10.94       17.57     25.33 o 
 -15   5   8      334.31      300.14     29.95 o 
 -13   5   8       35.83       58.84     17.49 o 
 -11   5   8      836.40      790.32     28.64 o 
  -9   5   8     2591.04     2640.92     37.90 o 
  -7   5   8      100.95       89.37      4.12 o 
  -5   5   8      170.95      162.42     11.45 o 
  -3   5   8       39.73       37.58     13.82 o 
  -1   5   8      369.07      411.03     27.30 o 
   1   5   8      290.69      370.95     21.69 o 
   3   5   8      122.24       88.81     17.59 o 
   5   5   8       61.18       12.55     29.99 o 
   7   5   8        9.32        7.96     16.99 o 
   9   5   8        3.88       13.68     29.12 o 
  11   5   8       17.58       42.44     46.38 o 
 -18   6   8      279.35      228.32     36.18 o 
 -16   6   8      400.90      489.36     31.64 o 
 -14   6   8      736.48      743.10     26.58 o 
 -12   6   8     2312.88     2311.64     62.45 o 
 -10   6   8        6.26        6.96     15.24 o 
  -8   6   8     2063.83     2034.43     43.13 o 
  -6   6   8     2452.33     2455.95     23.79 o 
  -4   6   8     2276.23     2448.94     26.27 o 
  -2   6   8      378.31      414.49     18.79 o 
   0   6   8     1938.02     1972.17     37.93 o 
   2   6   8       52.76       13.45     15.61 o 
   4   6   8     1856.65     2010.12     55.45 o 
   6   6   8      358.79      446.32     40.45 o 
   8   6   8      187.05      233.49    116.41 o 
  10   6   8       16.54       52.24     27.14 o 
 -17   7   8       29.82       29.57     23.45 o 
 -15   7   8      626.21      672.61     49.18 o 
 -13   7   8       26.55       20.20     27.14 o 
 -11   7   8      588.76      594.79     29.27 o 
  -9   7   8     2802.63     2952.69     52.03 o 
  -7   7   8      400.96      434.07     13.18 o 
  -5   7   8      670.21      764.11     17.91 o 
  -3   7   8      107.60      107.71     12.38 o 
  -1   7   8      247.64      287.12     24.52 o 
   1   7   8      334.13      334.13     18.30 o 
   3   7   8     1676.07     1587.40     30.99 o 
   5   7   8        2.27        0.18     26.38 o 
   7   7   8       10.73       -0.50     19.69 o 
   9   7   8       10.98       23.59     23.65 o 
 -18   8   8       24.37       52.95     26.47 o 
 -16   8   8      993.53     1053.66    107.11 o 
 -14   8   8     1115.68     1160.54     34.98 o 
 -12   8   8      179.14      194.96     25.77 o 
 -10   8   8      260.79      260.77     29.61 o 
  -8   8   8     2245.02     2321.18     40.13 o 
  -6   8   8       67.83       90.15     11.19 o 
  -4   8   8      397.34      414.33     16.51 o 
  -2   8   8      123.32      145.68     14.62 o 
   0   8   8      707.41      759.47     22.88 o 
   2   8   8      246.07      210.20     21.66 o 
   4   8   8     2105.50     2077.27     52.82 o 
   6   8   8      243.80      272.50     35.53 o 
   8   8   8       58.62       77.59     35.33 o 
  10   8   8        6.01       19.78     23.12 o 
 -17   9   8      619.77      547.79     70.50 o 
 -15   9   8        7.47       23.77     24.39 o 
 -13   9   8      153.82      177.70     31.36 o 
 -11   9   8       50.32       70.02     22.66 o 
  -9   9   8       72.65       92.87     20.47 o 
  -7   9   8      414.56      442.42     14.17 o 
  -5   9   8     2194.17     2240.51     29.62 o 
  -3   9   8      766.54      835.41     18.26 o 
  -1   9   8      128.81      111.10     22.78 o 
   1   9   8      454.60      520.47     26.21 o 
   3   9   8     1659.69     1718.49     43.68 o 
   5   9   8      230.77      218.00     32.64 o 
   7   9   8       88.36      149.65     47.35 o 
   9   9   8        4.10       15.85     26.11 o 
 -16  10   8       69.97      111.78     44.82 o 
 -14  10   8      267.29      246.81     36.14 o 
 -12  10   8      118.16      157.95     28.46 o 
 -10  10   8       34.84       45.73     26.57 o 
  -8  10   8      185.44      190.69      9.69 o 
  -6  10   8     2243.57     2313.14     25.12 o 
  -4  10   8      322.13      302.78     17.78 o 
  -2  10   8       43.75       43.25     15.55 o 
   0  10   8      334.26      294.79     23.15 o 
   2  10   8      220.97      171.78     28.28 o 
   4  10   8      120.51       88.39     23.69 o 
   6  10   8      161.85      190.41     35.53 o 
   8  10   8        1.59       42.70     24.67 o 
 -17  11   8      384.40      513.58    110.81 o 
 -15  11   8      445.16      518.41     40.06 o 
 -13  11   8      112.83      126.58     29.08 o 
 -11  11   8      192.30      227.73     29.35 o 
  -9  11   8     1571.61     1485.98     36.21 o 
  -7  11   8     1373.39     1418.17     21.13 o 
  -5  11   8      242.50      296.93     22.93 o 
  -3  11   8       79.67       84.16     13.35 o 
  -1  11   8        6.51       -4.07     15.53 o 
   1  11   8      169.67      154.31     39.26 o 
   3  11   8      414.30      354.41     28.40 o 
   5  11   8       66.72       74.92     32.80 o 
   7  11   8      183.51      179.00     54.64 o 
 -16  12   8      291.95      181.40     43.85 o 
 -14  12   8        3.93      -13.77     28.23 o 
 -12  12   8        8.95        2.03     22.09 o 
 -10  12   8      123.24      146.53     32.51 o 
  -8  12   8      685.19      669.46     23.44 o 
  -6  12   8      815.91      815.24     30.65 o 
  -4  12   8      633.73      726.21     24.76 o 
  -2  12   8       70.14       70.44     17.92 o 
   0  12   8       20.13       21.31     15.39 o 
   2  12   8      100.31      135.08     39.16 o 
   4  12   8       31.94       45.74     26.13 o 
   6  12   8      148.59      190.60     46.64 o 
   8  12   8        0.24       30.50     31.39 o 
 -15  13   8      165.11      127.96     34.70 o 
 -13  13   8      602.99      651.87     39.54 o 
 -11  13   8      568.90      552.53     37.68 o 
  -9  13   8     1122.18     1181.34     25.90 o 
  -7  13   8      132.37      168.49     20.17 o 
  -5  13   8     1229.19     1251.23     29.70 o 
  -3  13   8      398.21      407.38     23.86 o 
  -1  13   8      474.12      616.88     33.40 o 
   1  13   8      438.91      561.52     24.05 o 
   3  13   8       96.98      114.47     30.60 o 
   5  13   8      113.83       75.75     35.62 o 
   7  13   8      136.27      111.53     52.72 o 
 -14  14   8      130.75       69.98     29.10 o 
 -12  14   8       58.47       89.38     35.09 o 
 -10  14   8       86.95       77.31     15.23 o 
  -8  14   8       22.11       24.36     16.48 o 
  -6  14   8      160.97      169.60     23.63 o 
  -4  14   8       22.01       30.87     18.69 o 
  -2  14   8      139.81      161.72     27.57 o 
   0  14   8        2.08        2.80     15.53 o 
   2  14   8       86.65      126.32     25.77 o 
   4  14   8       51.35      163.54     60.38 o 
   6  14   8      195.75      188.77     47.65 o 
 -13  15   8      238.32      313.35     76.28 o 
 -11  15   8      436.13      341.21    131.61 o 
  -9  15   8      472.57      457.22     59.32 o 
  -7  15   8       79.46       82.20     23.58 o 
  -5  15   8     1670.30     1853.68     51.33 o 
  -3  15   8      128.65      186.56     26.45 o 
  -1  15   8      537.84      689.16     54.62 o 
   1  15   8      544.90      532.39     95.81 o 
   3  15   8      251.84      158.20     41.75 o 
   5  15   8       36.90       23.21     28.26 o 
 -12  16   8       37.57       -3.79     24.15 o 
 -10  16   8        1.67       -5.46     14.75 o 
  -8  16   8        6.36       31.86     22.08 o 
  -6  16   8       30.96       37.29     18.59 o 
  -4  16   8       83.98       89.32     27.42 o 
  -2  16   8       30.06      -11.29     26.35 o 
   0  16   8      354.91      323.66     63.26 o 
   2  16   8        0.78        2.79     19.68 o 
   4  16   8       10.94       -6.82     23.33 o 
 -11  17   8       97.20       13.60     31.91 o 
  -9  17   8      148.37       69.22     37.58 o 
  -7  17   8        2.66       -6.50     17.22 o 
  -5  17   8      403.34      415.97     89.71 o 
  -3  17   8      618.95      625.16     35.17 o 
  -1  17   8      133.69      136.57     40.73 o 
   1  17   8      145.63       73.37     40.79 o 
   3  17   8      202.22      239.47     59.11 o 
 -10  18   8      100.60        8.44     34.38 o 
  -8  18   8        0.51        1.62     20.10 o 
  -6  18   8       18.40        2.24     18.39 o 
  -4  18   8       61.99       79.26     32.39 o 
  -2  18   8       16.85        5.88     19.22 o 
   0  18   8        6.28       35.94     32.82 o 
   2  18   8        0.91        2.46     19.26 o 
  -7  19   8      105.25       98.46     56.35 o 
  -5  19   8      132.49      161.70     35.65 o 
  -3  19   8       10.17       26.43     25.99 o 
  -1  19   8        2.19        6.06     20.22 o 
 -19   1   9      267.16      235.47     40.61 o 
 -17   1   9      718.69      708.23     13.22 o 
 -15   1   9      181.83      156.94     15.86 o 
 -13   1   9     1055.90     1039.52     45.13 o 
 -11   1   9     1020.86     1046.69     21.53 o 
  -9   1   9     1510.77     1518.99     15.62 o 
  -7   1   9     1613.99     1581.23     20.48 o 
  -5   1   9     2664.92     2714.93     28.26 o 
  -3   1   9      256.56      231.29     16.41 o 
  -1   1   9      523.58      565.54     26.69 o 
   1   1   9     1680.41     1664.31     37.55 o 
   3   1   9      233.83      212.60     28.68 o 
   5   1   9      413.35      389.01     22.13 o 
   7   1   9      199.28      200.95     27.80 o 
   9   1   9        6.83       39.64     63.65 o 
 -18   2   9       66.68       63.77     19.51 o 
 -16   2   9     1913.64     1877.52     34.42 o 
 -14   2   9      180.07      193.43     16.76 o 
 -12   2   9      133.65      139.89     13.73 o 
 -10   2   9        0.52        9.90     13.50 o 
  -8   2   9      372.23      399.19      9.95 o 
  -6   2   9      214.37      203.74     12.30 o 
  -4   2   9      545.58      540.67     16.85 o 
  -2   2   9      101.56       97.32     15.38 o 
   0   2   9      309.90      268.88     18.44 o 
   2   2   9       17.37       11.98     10.36 o 
   4   2   9     1320.47     1233.70     33.66 o 
   6   2   9       11.81       19.84     26.04 o 
   8   2   9       29.20       17.62     26.85 o 
  10   2   9        9.98       33.39     41.97 o 
 -19   3   9       39.87       48.03     17.73 o 
 -17   3   9     1033.44     1075.40     27.30 o 
 -15   3   9      695.38      726.61     49.85 o 
 -13   3   9      880.21      856.93     30.64 o 
 -11   3   9      436.26      447.20     20.29 o 
  -9   3   9      297.78      287.86     28.32 o 
  -7   3   9     1629.67     1675.02     24.60 o 
  -5   3   9      850.63      914.13     21.43 o 
  -3   3   9      213.61      216.61     15.66 o 
  -1   3   9      712.88      796.02     23.65 o 
   1   3   9       40.65       58.94     18.11 o 
   3   3   9      189.67      262.10     21.05 o 
   5   3   9      707.66      772.70     40.63 o 
   7   3   9       54.22       34.55     16.68 o 
   9   3   9       26.66       68.69     45.72 o 
 -18   4   9      122.99      131.02     17.96 o 
 -16   4   9      489.52      509.70     28.72 o 
 -14   4   9      153.57      194.11     24.52 o 
 -12   4   9       69.80       36.23     19.47 o 
 -10   4   9      677.98      725.07     32.25 o 
  -8   4   9      538.40      535.10     27.92 o 
  -6   4   9     1553.31     1616.63     26.68 o 
  -4   4   9     1360.59     1494.43     46.99 o 
  -2   4   9      170.35      168.47     19.77 o 
   0   4   9       80.64       80.30     16.95 o 
   2   4   9       67.70       46.05     16.31 o 
   4   4   9      142.86      165.63     38.89 o 
   6   4   9       77.52       83.39     29.95 o 
   8   4   9       76.49       81.83     18.82 o 
  10   4   9        0.13        8.80     36.40 o 
 -17   5   9     1403.09     1375.08     46.00 o 
 -15   5   9      159.08      217.82     42.37 o 
 -13   5   9     2182.42     2178.37     45.93 o 
 -11   5   9      378.72      383.28     21.10 o 
  -9   5   9      815.40      810.80     24.01 o 
  -7   5   9     1028.37     1019.26     14.23 o 
  -5   5   9     6232.50     6482.55     64.66 o 
  -3   5   9      692.03      762.36     25.26 o 
  -1   5   9     3799.00     3740.41     49.32 o 
   1   5   9      201.01      210.35     21.25 o 
   3   5   9      676.46      789.84     26.10 o 
   5   5   9      732.04      855.81     42.29 o 
   7   5   9      341.83      454.88     50.99 o 
   9   5   9       27.15       82.82     31.38 o 
 -18   6   9       40.44       66.50     23.52 o 
 -16   6   9      562.69      576.96     56.90 o 
 -14   6   9      785.58      710.85     30.27 o 
 -12   6   9      734.49      721.61     31.23 o 
 -10   6   9      416.52      370.23     34.65 o 
  -8   6   9     5357.09     5363.63     88.22 o 
  -6   6   9     1740.74     1595.10     21.65 o 
  -4   6   9     3203.61     3048.39     33.59 o 
  -2   6   9      159.68      135.92     15.09 o 
   0   6   9      240.28      188.09     20.21 o 
   2   6   9     1643.61     1730.90     49.93 o 
   4   6   9      471.45      417.03     40.21 o 
   6   6   9       72.12       72.49     33.66 o 
   8   6   9       86.48      104.91     40.17 o 
 -17   7   9      365.05      370.66     37.22 o 
 -15   7   9      804.96      888.03     41.32 o 
 -13   7   9     1689.21     1688.73     48.04 o 
 -11   7   9      240.27      215.05     24.25 o 
  -9   7   9      644.33      679.26     42.44 o 
  -7   7   9     5041.02     5245.00     39.13 o 
  -5   7   9     2759.16     2940.03     36.48 o 
  -3   7   9     1948.00     2016.72     28.40 o 
  -1   7   9      389.92      462.27     20.92 o 
   1   7   9        8.12       10.66     13.67 o 
   3   7   9      841.76      933.49     34.28 o 
   5   7   9      368.19      403.10     37.48 o 
   7   7   9      266.20      400.71     38.46 o 
   9   7   9       40.36       45.25     26.25 o 
 -18   8   9      142.25      134.26     34.12 o 
 -16   8   9      303.05      281.54     40.49 o 
 -14   8   9      289.05      271.55     35.51 o 
 -12   8   9      172.00      123.00     23.29 o 
 -10   8   9     2765.76     2870.11     60.05 o 
  -8   8   9      295.59      324.34     28.25 o 
  -6   8   9       71.36       55.16     11.43 o 
  -4   8   9     1029.91     1002.56     23.70 o 
  -2   8   9      468.52      372.21     33.00 o 
   0   8   9        3.28       -0.37     15.53 o 
   2   8   9     1820.74     1756.35     37.23 o 
   4   8   9      225.74      179.26     29.28 o 
   6   8   9      119.27      122.47     34.59 o 
   8   8   9        7.74       22.08     28.79 o 
 -17   9   9      345.90      320.51     52.75 o 
 -15   9   9      522.83      513.76     41.04 o 
 -13   9   9     1153.85     1233.24     36.73 o 
 -11   9   9      279.44      296.03     34.97 o 
  -9   9   9     2003.43     2212.33     56.65 o 
  -7   9   9      527.96      591.46     15.09 o 
  -5   9   9     1392.90     1450.41     38.07 o 
  -3   9   9     1291.19     1335.60     28.26 o 
  -1   9   9      235.57      250.38     33.11 o 
   1   9   9       20.27       47.87     17.72 o 
   3   9   9      574.86      658.07     32.50 o 
   5   9   9      380.36      515.19     45.69 o 
   7   9   9      117.53      113.92     33.19 o 
 -16  10   9      621.22      789.75     50.03 o 
 -14  10   9      235.39      224.38     32.05 o 
 -12  10   9      194.99      244.93     36.85 o 
 -10  10   9      334.51      322.77     29.84 o 
  -8  10   9      403.31      380.95     10.39 o 
  -6  10   9      935.64      912.06     19.17 o 
  -4  10   9      377.93      365.20     20.26 o 
  -2  10   9      168.34      131.38     25.51 o 
   0  10   9      165.66       84.37     20.52 o 
   2  10   9      467.30      374.97     69.21 o 
   4  10   9      169.48      116.50     32.19 o 
   6  10   9       47.30        9.28     33.83 o 
   8  10   9       25.96       24.97     26.35 o 
 -15  11   9      342.54      340.72     45.26 o 
 -13  11   9       80.83       55.28     27.61 o 
 -11  11   9      456.69      524.52     56.67 o 
  -9  11   9       26.13       38.25     26.79 o 
  -7  11   9      682.15      711.17     21.90 o 
  -5  11   9      170.01      157.58     16.34 o 
  -3  11   9      159.25      143.11     21.05 o 
  -1  11   9       19.42       28.90     16.98 o 
   1  11   9      134.94      142.96     38.16 o 
   3  11   9      124.47      102.57     37.88 o 
   5  11   9      323.84      352.64     44.78 o 
   7  11   9       26.32       37.50     23.05 o 
 -16  12   9        6.66      -11.65     31.73 o 
 -14  12   9      219.30      198.31     42.12 o 
 -12  12   9      128.55      127.43     32.48 o 
 -10  12   9       12.42       21.36     20.72 o 
  -8  12   9       98.44       89.71     11.55 o 
  -6  12   9      113.87      128.71     14.35 o 
  -4  12   9       10.59       17.56     12.11 o 
  -2  12   9       51.27       34.40     14.47 o 
   0  12   9       66.06       58.10     19.88 o 
   2  12   9       11.60       35.89     33.07 o 
   4  12   9       30.97       46.40     26.47 o 
   6  12   9       57.49       86.54     38.24 o 
 -15  13   9       40.35       54.08     33.85 o 
 -13  13   9      161.13      148.95     44.91 o 
 -11  13   9      153.95      113.44     31.99 o 
  -9  13   9       76.11       77.96     16.09 o 
  -7  13   9     1124.11     1087.30     25.99 o 
  -5  13   9      161.50      169.29     23.08 o 
  -3  13   9      192.17      199.27     24.65 o 
  -1  13   9      482.50      491.36     64.18 o 
   1  13   9      129.00       87.25     45.04 o 
   3  13   9        0.39        5.74     22.68 o 
   5  13   9      235.15      304.63     44.08 o 
 -14  14   9      197.49      165.85     36.42 o 
 -12  14   9      247.75      202.53     43.58 o 
 -10  14   9      201.95      142.14     28.55 o 
  -8  14   9        2.41        1.16      9.18 o 
  -6  14   9      445.81      428.86     36.88 o 
  -4  14   9      445.14      389.72     22.85 o 
  -2  14   9      132.67      101.38     34.75 o 
   0  14   9       20.16       38.57     23.38 o 
   2  14   9       57.11       54.75     24.24 o 
   4  14   9        1.30       71.54     35.14 o 
 -13  15   9       18.85       62.31     37.52 o 
 -11  15   9       12.76       37.91     46.99 o 
  -9  15   9       10.62       10.69     12.65 o 
  -7  15   9       45.95       17.36     16.39 o 
  -5  15   9       41.28       12.77     15.43 o 
  -3  15   9       14.17       -9.61     17.85 o 
  -1  15   9       19.91       40.85     17.52 o 
   1  15   9       21.95       34.92     18.99 o 
   3  15   9        0.34      -26.48     26.48 o 
 -12  16   9       69.06       62.26     30.46 o 
 -10  16   9      139.95       73.42     50.99 o 
  -8  16   9       19.72      -10.16     16.82 o 
  -6  16   9       44.00       85.20     26.85 o 
  -4  16   9      327.16      319.75     64.13 o 
  -2  16   9      149.41      121.42     44.94 o 
   0  16   9       54.65       54.95     20.41 o 
   2  16   9       36.62        9.20     18.89 o 
 -11  17   9       19.70       27.05     33.05 o 
  -9  17   9       12.46        6.57     13.57 o 
  -7  17   9      151.43       81.48     45.21 o 
  -5  17   9        1.97       32.27     27.12 o 
  -3  17   9       29.36       27.34     25.40 o 
  -1  17   9       10.00       23.92     22.89 o 
   1  17   9        0.48       24.40     23.02 o 
  -8  18   9        8.46        3.42     21.32 o 
  -6  18   9      215.92      213.22     45.04 o 
  -4  18   9       54.27       53.00     23.35 o 
  -2  18   9      118.49       81.59     32.04 o 
 -18   0  10     1069.93     1163.74    127.19 o 
 -16   0  10     1652.58     1517.60     44.98 o 
 -14   0  10      856.54      764.00     12.23 o 
 -12   0  10     8856.79     8803.04     87.45 o 
 -10   0  10      821.87      716.53     15.24 o 
  -8   0  10     4022.99     4144.11     46.30 o 
  -6   0  10     1469.33     1465.28     27.40 o 
  -4   0  10     3853.90     3882.15     59.41 o 
  -2   0  10     2735.51     2814.49     70.72 o 
   0   0  10     1821.56     1976.39     74.86 o 
   2   0  10      105.74      121.21     31.39 o 
   4   0  10      524.76      537.13     57.19 o 
   6   0  10      302.19      348.09     53.82 o 
   8   0  10      142.28      201.18    113.10 o 
 -19   1  10       31.45       44.54     57.41 o 
 -17   1  10       41.72       46.90     14.13 o 
 -15   1  10      264.19      287.68     15.84 o 
 -13   1  10       26.31       30.31     15.25 o 
 -11   1  10      171.55      147.56     16.27 o 
  -9   1  10      402.13      389.22     12.54 o 
  -7   1  10      180.67      180.03     12.77 o 
  -5   1  10        0.29        7.05     11.08 o 
  -3   1  10       12.37       16.05     14.29 o 
  -1   1  10       49.92       53.05     17.08 o 
   1   1  10      238.54      238.82     27.23 o 
   3   1  10        6.88        4.86     15.36 o 
   5   1  10       84.97       78.90     18.01 o 
   7   1  10       12.90        6.50     14.25 o 
 -18   2  10      292.97      270.40     69.72 o 
 -16   2  10      646.44      673.35     20.60 o 
 -14   2  10     2133.61     2175.31     44.02 o 
 -12   2  10     3693.79     3641.61     43.86 o 
 -10   2  10      279.86      282.85     19.87 o 
  -8   2  10     2495.84     2458.96     23.58 o 
  -6   2  10     2259.55     2222.71     29.10 o 
  -4   2  10     2731.39     2710.22     35.92 o 
  -2   2  10     1907.42     1892.78     33.80 o 
   0   2  10     1932.04     1912.59     31.45 o 
   2   2  10      115.88       51.52     18.59 o 
   4   2  10     1957.00     1917.74     47.50 o 
   6   2  10      328.85      359.18     63.87 o 
   8   2  10      162.50      206.89     53.20 o 
 -17   3  10       88.08       71.72     16.38 o 
 -15   3  10       99.32       99.10     18.60 o 
 -13   3  10       84.56       71.16     19.02 o 
 -11   3  10     1265.22     1316.70     33.63 o 
  -9   3  10     1262.49     1327.91     25.36 o 
  -7   3  10        2.77       14.31     12.45 o 
  -5   3  10        5.12        3.68      8.51 o 
  -3   3  10      440.27      441.85     23.99 o 
  -1   3  10        3.46       -0.31     12.60 o 
   1   3  10      352.74      368.33     27.20 o 
   3   3  10     1061.40      906.13     32.61 o 
   5   3  10        0.20      -17.41     36.51 o 
   7   3  10       27.25       29.83     23.39 o 
 -18   4  10       42.81       62.91     16.79 o 
 -16   4  10     1018.36      978.80     34.47 o 
 -14   4  10      915.49      991.36     33.97 o 
 -12   4  10     1085.70     1093.96     38.12 o 
 -10   4  10      330.83      298.68     26.40 o 
  -8   4  10     4784.13     4733.64     73.73 o 
  -6   4  10     1693.05     1681.10     34.13 o 
  -4   4  10     1130.88     1080.95     24.37 o 
  -2   4  10      508.34      551.41     35.45 o 
   0   4  10      560.94      550.42     29.50 o 
   2   4  10       46.93       36.41     21.44 o 
   4   4  10      621.02      548.48     23.30 o 
   6   4  10      297.75      271.81     62.64 o 
   8   4  10       39.27      113.95     49.31 o 
 -17   5  10      177.84      189.35     35.53 o 
 -15   5  10        3.70        5.53     15.02 o 
 -13   5  10        0.77        1.65     19.13 o 
 -11   5  10      203.32      218.74     18.37 o 
  -9   5  10        1.92        9.04     15.19 o 
  -7   5  10      225.32      201.13     12.71 o 
  -5   5  10      280.87      203.25     16.61 o 
  -3   5  10      229.15      196.46     21.62 o 
  -1   5  10      689.46      776.21     31.93 o 
   1   5  10       27.71       45.54     20.34 o 
   3   5  10      266.42      178.61     34.37 o 
   5   5  10        3.00       -1.18     25.23 o 
   7   5  10        5.11       66.08     42.39 o 
 -18   6  10      292.29      261.95     46.25 o 
 -16   6  10      799.09      867.15     53.58 o 
 -14   6  10      178.88      189.79     32.63 o 
 -12   6  10      450.72      506.12     27.36 o 
 -10   6  10      382.28      342.95     35.28 o 
  -8   6  10       21.70       22.97     18.17 o 
  -6   6  10     1766.73     1732.24     28.31 o 
  -4   6  10     2298.84     2312.48     39.21 o 
  -2   6  10       60.38       68.42     15.34 o 
   0   6  10      324.10      374.56     23.06 o 
   2   6  10      157.77      217.97     47.71 o 
   4   6  10      512.16      374.76     39.19 o 
   6   6  10      142.35      271.69     85.11 o 
   8   6  10       72.44       24.31     30.26 o 
 -17   7  10       92.79       55.13     28.42 o 
 -15   7  10      132.89      158.13     23.52 o 
 -13   7  10       57.87       62.74     22.03 o 
 -11   7  10       58.97       52.67     19.24 o 
  -9   7  10      172.46      159.91     30.00 o 
  -7   7  10     1478.20     1431.16     20.13 o 
  -5   7  10        4.13        1.51     10.63 o 
  -3   7  10      290.50      259.16     21.16 o 
  -1   7  10       26.74       45.64     14.97 o 
   1   7  10       57.63       58.91     21.87 o 
   3   7  10      104.87       40.09     23.11 o 
   5   7  10       86.20       45.20     38.69 o 
   7   7  10        7.20        6.31     23.47 o 
 -16   8  10      642.08      684.42     45.79 o 
 -14   8  10        7.77        8.77     22.36 o 
 -12   8  10      415.15      440.51     31.03 o 
 -10   8  10      120.85       97.23     29.26 o 
  -8   8  10      861.63      784.22     21.04 o 
  -6   8  10      476.53      528.13     20.68 o 
  -4   8  10      872.38      919.09     30.67 o 
  -2   8  10       25.89       22.31     13.48 o 
   0   8  10      206.87      183.04     28.45 o 
   2   8  10      234.98      320.23     36.49 o 
   4   8  10       22.17       61.80     29.02 o 
   6   8  10       64.01      146.84     31.24 o 
 -17   9  10       80.51       49.47     31.25 o 
 -15   9  10      248.37      233.09     43.69 o 
 -13   9  10      136.97      178.40     28.64 o 
 -11   9  10      271.52      240.61     29.48 o 
  -9   9  10     1025.46     1147.76     44.94 o 
  -7   9  10       73.99      104.54     13.47 o 
  -5   9  10      758.16      796.30     21.04 o 
  -3   9  10      715.52      811.61     26.02 o 
  -1   9  10      106.12      114.68     29.61 o 
   1   9  10      162.52      179.65     25.15 o 
   3   9  10       38.75       57.59     23.84 o 
   5   9  10       66.97       55.79     43.84 o 
   7   9  10       15.81       83.34     34.72 o 
 -16  10  10      206.55      207.54     33.94 o 
 -14  10  10        1.32      -19.39     22.64 o 
 -12  10  10      124.40      195.65     60.81 o 
 -10  10  10      479.16      536.95     31.44 o 
  -8  10  10       39.60       49.98      9.16 o 
  -6  10  10       46.92       45.70     15.47 o 
  -4  10  10       66.36       42.31     16.97 o 
  -2  10  10      114.93       94.51     18.45 o 
   0  10  10       20.20       29.30     16.25 o 
   2  10  10       41.80       69.61     29.50 o 
   4  10  10       45.42       46.50     34.33 o 
   6  10  10       32.93       46.26     31.95 o 
 -15  11  10      647.81      683.71     46.03 o 
 -13  11  10      265.76      275.27     34.49 o 
 -11  11  10       92.77      153.82     30.35 o 
  -9  11  10       54.21      104.51     29.95 o 
  -7  11  10       20.11       23.80     14.85 o 
  -5  11  10      376.07      399.35     24.92 o 
  -3  11  10      167.34      160.32     28.43 o 
  -1  11  10      167.09      166.88     31.71 o 
   1  11  10       85.43       26.56     22.48 o 
   3  11  10      124.13       84.80     33.87 o 
   5  11  10       99.34       97.71     35.33 o 
 -14  12  10       66.26       82.78     27.59 o 
 -12  12  10       66.88       76.59     28.73 o 
 -10  12  10      124.89      182.30     27.53 o 
  -8  12  10      430.13      415.84     15.93 o 
  -6  12  10        2.49       -1.75      9.40 o 
  -4  12  10      210.39      190.58     37.11 o 
  -2  12  10        1.64        2.11     13.71 o 
   0  12  10       81.46       73.92     34.61 o 
   2  12  10        0.34       -8.02     22.91 o 
   4  12  10       34.20       77.50     32.74 o 
 -13  13  10      453.10      489.41    103.13 o 
 -11  13  10      434.83      535.68     41.93 o 
  -9  13  10      115.23       92.23     15.00 o 
  -7  13  10       34.88       77.77     16.56 o 
  -5  13  10      823.37      842.24     29.62 o 
  -3  13  10      349.20      384.90     57.37 o 
  -1  13  10       97.72      101.51     39.46 o 
   1  13  10       32.42       35.01     23.15 o 
   3  13  10       42.78       53.15     39.82 o 
 -12  14  10       70.75       83.77     27.66 o 
 -10  14  10       66.69       37.78     27.42 o 
  -8  14  10        3.32      -11.31     12.65 o 
  -6  14  10       28.38       18.60     17.93 o 
  -4  14  10      134.93       99.22     23.94 o 
  -2  14  10      200.44      147.43     66.98 o 
   0  14  10       72.99       39.12     27.28 o 
   2  14  10       65.34      119.05     62.69 o 
 -11  15  10      167.08      147.84     57.27 o 
  -9  15  10      188.35      141.27     39.04 o 
  -7  15  10      138.12      168.86     32.42 o 
  -5  15  10      681.44      619.98     61.99 o 
  -3  15  10      342.57      227.47     97.23 o 
  -1  15  10      132.88      105.21     35.99 o 
   1  15  10      100.53       87.84     34.77 o 
 -10  16  10       23.31        6.66     21.92 o 
  -8  16  10        1.27       -1.56     11.51 o 
  -6  16  10       31.08       29.88     17.82 o 
  -4  16  10       70.04       52.06     24.99 o 
  -2  16  10       10.76        3.05     18.06 o 
   0  16  10        2.26       11.39     23.79 o 
  -9  17  10       97.61       32.11     30.57 o 
  -7  17  10       97.92      102.31     34.55 o 
  -5  17  10      185.05      130.71     39.67 o 
  -3  17  10      119.49      114.32     47.30 o 
  -1  17  10      138.01      121.05     30.20 o 
 -17   1  11      625.61      639.97     83.45 o 
 -15   1  11     1197.91     1209.53     28.42 o 
 -13   1  11     2433.77     2204.57     39.30 o 
 -11   1  11      130.78      137.90      8.80 o 
  -9   1  11       56.44       58.53     11.28 o 
  -7   1  11      581.96      624.73     15.87 o 
  -5   1  11     1263.74     1232.04     24.13 o 
  -3   1  11     1213.20     1232.20     26.86 o 
  -1   1  11      971.78      965.38     25.16 o 
   1   1  11       59.38       44.26     18.41 o 
   3   1  11        3.02       -2.88     15.41 o 
   5   1  11      531.41      506.60     42.72 o 
   7   1  11       91.03       24.80     79.94 o 
 -18   2  11       64.41       78.16     48.01 o 
 -16   2  11        0.37        1.31      9.12 o 
 -14   2  11      212.55      190.03     24.14 o 
 -12   2  11       54.71       47.62     15.66 o 
 -10   2  11      138.25      127.25      9.42 o 
  -8   2  11      341.15      307.40     14.40 o 
  -6   2  11      490.43      456.63     23.43 o 
  -4   2  11      240.98      226.42     18.45 o 
  -2   2  11       45.21       41.66     16.50 o 
   0   2  11        1.94        4.70     11.78 o 
   2   2  11      479.00      456.25     23.25 o 
   4   2  11       55.74       51.58     18.80 o 
   6   2  11       34.77       46.42     32.86 o 
 -17   3  11       45.41       25.52     20.55 o 
 -15   3  11      534.36      568.42     34.24 o 
 -13   3  11     1744.78     1748.00     31.79 o 
 -11   3  11        6.18       26.82     19.65 o 
  -9   3  11      202.79      180.02     11.86 o 
  -7   3  11     2045.23     2152.79     34.12 o 
  -5   3  11      653.63      699.49     25.49 o 
  -3   3  11      915.74      930.82     29.25 o 
  -1   3  11      227.24      222.08     22.22 o 
   1   3  11       27.55       41.29     20.29 o 
   3   3  11        2.65      -11.40     17.62 o 
   5   3  11      397.09      479.94     55.61 o 
   7   3  11      117.75      234.99     69.20 o 
 -18   4  11       18.67       -8.31     41.76 o 
 -16   4  11      293.68      295.50     38.19 o 
 -14   4  11       16.16        3.01     16.39 o 
 -12   4  11       47.81       36.30     16.79 o 
 -10   4  11     1678.96     1732.97     36.34 o 
  -8   4  11       27.79       32.41     12.60 o 
  -6   4  11        9.00       26.70     14.86 o 
  -4   4  11      123.75      131.15     20.64 o 
  -2   4  11        8.68       17.09     15.13 o 
   0   4  11        6.23       -2.95     18.11 o 
   2   4  11      670.81      654.22     31.14 o 
   4   4  11       17.62       20.07     21.00 o 
   6   4  11       42.46       28.06     31.40 o 
 -17   5  11      289.98      311.76     30.04 o 
 -15   5  11      313.65      325.21     30.22 o 
 -13   5  11      497.01      570.14     35.50 o 
 -11   5  11      594.62      603.43     34.20 o 
  -9   5  11     1646.43     1670.11     59.69 o 
  -7   5  11      926.74      942.21     22.40 o 
  -5   5  11     1547.64     1616.92     41.19 o 
  -3   5  11      938.15      981.39     28.13 o 
  -1   5  11      347.60      399.49     31.41 o 
   1   5  11      183.05      256.13     26.03 o 
   3   5  11      176.54      213.13     38.61 o 
   5   5  11      107.79      203.10     49.99 o 
 -16   6  11      540.78      591.00     32.27 o 
 -14   6  11      213.72      239.43     31.16 o 
 -12   6  11      775.65      796.31     38.88 o 
 -10   6  11      169.26      150.57     21.52 o 
  -8   6  11      263.97      255.44     10.96 o 
  -6   6  11      534.49      511.00     17.85 o 
  -4   6  11      457.66      476.68     24.22 o 
  -2   6  11      125.25      152.08     18.28 o 
   0   6  11      172.71      177.27     21.79 o 
   2   6  11       92.26       41.79     21.40 o 
   4   6  11      127.97      152.74     34.53 o 
   6   6  11       32.62      -22.83     31.75 o 
 -17   7  11      305.31      316.57     56.11 o 
 -15   7  11      332.34      360.85     37.18 o 
 -13   7  11      381.39      428.02     32.00 o 
 -11   7  11     1480.46     1552.21     41.90 o 
  -9   7  11       68.43      100.02     23.44 o 
  -7   7  11     1010.15     1075.20     19.21 o 
  -5   7  11      235.36      262.78     21.21 o 
  -3   7  11      433.39      408.90     24.92 o 
  -1   7  11      260.85      300.97     24.85 o 
   1   7  11      395.21      397.55     30.32 o 
   3   7  11       91.09      114.22     50.40 o 
   5   7  11      214.31      292.01     50.23 o 
 -16   8  11      243.75      254.32     31.63 o 
 -14   8  11       77.63       91.98     27.36 o 
 -12   8  11      132.56      141.76     26.84 o 
 -10   8  11       60.20       59.61     20.52 o 
  -8   8  11      377.98      320.69     20.75 o 
  -6   8  11      381.39      400.49     16.95 o 
  -4   8  11      809.73      755.85     23.60 o 
  -2   8  11      186.47      161.91     18.35 o 
   0   8  11      220.01      200.15     19.66 o 
   2   8  11        8.92       19.23     12.79 o 
   4   8  11       48.95       59.89     49.89 o 
 -15   9  11      102.26      107.99     29.07 o 
 -13   9  11      232.14      259.20     31.94 o 
 -11   9  11      692.47      782.83     45.85 o 
  -9   9  11      596.14      637.98     35.36 o 
  -7   9  11      335.64      404.09     19.03 o 
  -5   9  11      281.69      423.55     20.72 o 
  -3   9  11        9.63       46.46     17.08 o 
  -1   9  11      539.38      658.11     28.50 o 
   1   9  11      231.18      281.67     21.01 o 
   3   9  11       69.66      105.05     27.59 o 
   5   9  11       65.35       89.06     34.73 o 
 -14  10  11      476.57      378.08     50.13 o 
 -12  10  11      179.79      216.14     40.56 o 
 -10  10  11       38.27       59.52     31.36 o 
  -8  10  11      129.80      127.92     11.05 o 
  -6  10  11       90.55       92.21     14.72 o 
  -4  10  11     1069.57      936.76     26.50 o 
  -2  10  11      131.70       95.25     23.35 o 
   0  10  11        1.20       14.39     15.43 o 
   2  10  11       43.90       30.21     35.34 o 
   4  10  11        7.71      -53.50     53.50 o 
 -15  11  11       95.80       99.66     32.64 o 
 -13  11  11       48.40       56.59     28.46 o 
 -11  11  11       65.66       84.80     34.67 o 
  -9  11  11      225.60      250.91     33.11 o 
  -7  11  11       80.93      114.34     15.68 o 
  -5  11  11      116.40       74.72     20.93 o 
  -3  11  11      294.70      326.32     30.80 o 
  -1  11  11        9.38        7.98     27.40 o 
   1  11  11      154.29       42.23     47.04 o 
   3  11  11       72.34      110.43     40.37 o 
 -14  12  11       57.03       29.78     41.81 o 
 -12  12  11       75.85       60.67     33.22 o 
 -10  12  11      115.23      153.88     47.15 o 
  -8  12  11       38.67       33.39     11.85 o 
  -6  12  11       38.79       36.02     17.39 o 
  -4  12  11      111.77       50.94     31.80 o 
  -2  12  11       51.78        5.40     21.55 o 
   0  12  11        2.08      -17.81     17.81 o 
   2  12  11       28.97       12.37     24.07 o 
 -13  13  11       39.35       93.68     40.97 o 
 -11  13  11      314.54      330.45     45.90 o 
  -9  13  11      251.55      328.20     37.52 o 
  -7  13  11       10.94       14.68     15.74 o 
  -5  13  11      157.69      104.27     35.02 o 
  -3  13  11      113.75      124.36     54.65 o 
  -1  13  11        8.16        5.68     21.13 o 
   1  13  11       72.33       65.03     25.38 o 
 -12  14  11       51.62       62.32     37.03 o 
 -10  14  11       84.48      108.26     38.34 o 
  -8  14  11       26.95       45.85     14.96 o 
  -6  14  11      108.34       74.42     29.09 o 
  -4  14  11       95.08       67.10     25.00 o 
  -2  14  11      102.95       52.38     20.31 o 
   0  14  11       19.21       48.05     26.16 o 
 -11  15  11        7.17      -11.08     24.94 o 
  -9  15  11       10.48      -10.22     24.47 o 
  -7  15  11        0.55       19.02     22.35 o 
  -5  15  11       11.00       20.05     20.00 o 
  -3  15  11       21.68       28.57     31.93 o 
  -1  15  11        2.59       32.78     27.97 o 
  -8  16  11       36.88       89.02     27.72 o 
  -6  16  11      161.83      151.90     47.05 o 
  -4  16  11       44.72       30.31     30.67 o 
 -16   0  12     1768.30     1794.41    151.50 o 
 -14   0  12     1093.12     1226.46    126.84 o 
 -12   0  12      975.63     1000.49     33.44 o 
 -10   0  12        6.66        4.44     11.74 o 
  -8   0  12     2470.77     2537.47     38.75 o 
  -6   0  12      847.00      888.61     45.09 o 
  -4   0  12     1316.88     1265.86     44.60 o 
  -2   0  12      733.62      772.63     59.80 o 
   0   0  12      252.52      328.31     44.36 o 
   2   0  12       78.83       24.70     18.19 o 
   4   0  12      539.16      526.38     37.63 o 
 -17   1  12        9.91       11.03     33.62 o 
 -15   1  12       41.37       41.67     57.18 o 
 -13   1  12       74.14       71.58     13.63 o 
 -11   1  12      702.17      669.65     13.14 o 
  -9   1  12     1127.44     1108.36     22.44 o 
  -7   1  12        0.12       12.45     13.15 o 
  -5   1  12        5.89        0.50     11.17 o 
  -3   1  12        6.89        2.84     14.29 o 
  -1   1  12       12.65       24.73     18.77 o 
   1   1  12      163.49      169.05     20.52 o 
   3   1  12       70.89       32.35     20.06 o 
   5   1  12        9.14       36.43     32.40 o 
 -16   2  12      434.46      484.63     82.59 o 
 -14   2  12      709.86      737.19     23.15 o 
 -12   2  12     2538.54     2626.28     41.45 o 
 -10   2  12        5.18        0.71     13.33 o 
  -8   2  12       81.21       96.72     13.07 o 
  -6   2  12     1905.04     1965.16     29.11 o 
  -4   2  12     1292.62     1303.32     26.76 o 
  -2   2  12      720.83      721.93     27.27 o 
   0   2  12      522.13      560.83     35.11 o 
   2   2  12       35.98        4.53     18.00 o 
   4   2  12      350.69      374.71     46.28 o 
 -17   3  12       47.62       35.81     46.70 o 
 -15   3  12       72.63       56.93     26.65 o 
 -13   3  12        8.61       -0.35     14.24 o 
 -11   3  12      180.80      187.53     20.85 o 
  -9   3  12      176.54      161.34     14.81 o 
  -7   3  12        2.74        5.69     13.73 o 
  -5   3  12        5.01       20.13     16.73 o 
  -3   3  12        2.77       10.04     14.11 o 
  -1   3  12       36.82       23.22     20.15 o 
   1   3  12      257.24      230.80     31.04 o 
   3   3  12       47.56       66.12     23.49 o 
   5   3  12        0.19       27.22     31.48 o 
 -16   4  12      689.98      725.48     44.62 o 
 -14   4  12      239.52      204.88     25.50 o 
 -12   4  12     2690.04     2811.20     74.23 o 
 -10   4  12      165.36      127.20     21.18 o 
  -8   4  12      892.10      898.31     24.14 o 
  -6   4  12      307.42      276.71     18.60 o 
  -4   4  12      629.32      608.30     23.47 o 
  -2   4  12      248.26      226.29     23.46 o 
   0   4  12      336.48      325.06     31.44 o 
   2   4  12       33.11       33.26     22.11 o 
   4   4  12       54.78       85.61     55.19 o 
 -17   5  12       14.01       22.61     20.31 o 
 -15   5  12       15.16       20.01     17.45 o 
 -13   5  12        3.00        4.92     15.27 o 
 -11   5  12      803.11      753.94     38.04 o 
  -9   5  12        3.08       -3.85      6.98 o 
  -7   5  12       45.65       53.61     20.50 o 
  -5   5  12        3.72       22.40     17.03 o 
  -3   5  12        7.90      -11.02     17.67 o 
  -1   5  12        7.04       -5.75     20.51 o 
   1   5  12       30.61       38.02     24.86 o 
   3   5  12       42.68       71.04     42.72 o 
   5   5  12        9.80       13.02     37.87 o 
 -16   6  12      120.67       87.32     23.64 o 
 -14   6  12      222.78      226.04     25.43 o 
 -12   6  12      594.31      635.56     29.15 o 
 -10   6  12      372.53      354.04     39.73 o 
  -8   6  12      574.97      537.19     16.67 o 
  -6   6  12       51.47       67.98     17.17 o 
  -4   6  12      488.27      519.04     32.36 o 
  -2   6  12      468.97      517.49     29.37 o 
   0   6  12      304.43      326.47     24.49 o 
   2   6  12        5.76        5.70     19.20 o 
   4   6  12       59.55       78.34     44.52 o 
 -15   7  12       96.31       92.41     24.63 o 
 -13   7  12       37.32       27.23     19.07 o 
 -11   7  12      309.93      375.98     58.14 o 
  -9   7  12        8.43       11.34     20.23 o 
  -7   7  12        8.30       15.56     10.09 o 
  -5   7  12      427.90      397.42     21.25 o 
  -3   7  12       12.20       15.64     16.59 o 
  -1   7  12       78.94       77.26     23.98 o 
   1   7  12       62.36      106.39     28.48 o 
   3   7  12        4.71       39.61     41.69 o 
 -16   8  12      163.08      124.72     41.11 o 
 -14   8  12       99.52      118.93     23.18 o 
 -12   8  12      218.59      165.01     24.88 o 
 -10   8  12      351.05      375.73     38.90 o 
  -8   8  12      391.42      343.17     15.46 o 
  -6   8  12        8.16       11.37     12.44 o 
  -4   8  12      127.45      133.76     21.58 o 
  -2   8  12       30.10       52.93     20.39 o 
   0   8  12      109.62      120.18     19.44 o 
   2   8  12       20.00       20.78     18.38 o 
 -15   9  12      149.64      132.89     29.76 o 
 -13   9  12      199.56      213.23     45.03 o 
 -11   9  12      247.02      267.55     45.51 o 
  -9   9  12       52.53       25.13     34.58 o 
  -7   9  12       13.22       43.61     15.21 o 
  -5   9  12      415.12      372.82     31.72 o 
  -3   9  12      317.87      285.39     24.06 o 
  -1   9  12        2.05       25.40     21.35 o 
   1   9  12       17.32       46.57     17.66 o 
   3   9  12       21.64      -17.81     26.68 o 
 -14  10  12        6.10       53.32     42.96 o 
 -12  10  12       24.09       10.27     23.96 o 
 -10  10  12       76.31       57.51     27.07 o 
  -8  10  12        1.92       -1.47      8.86 o 
  -6  10  12       19.53        0.99     12.61 o 
  -4  10  12      118.70      121.59     23.61 o 
  -2  10  12       11.32       23.10     21.52 o 
   0  10  12       75.61       89.43     18.79 o 
   2  10  12       89.07      121.35     32.22 o 
 -13  11  12       38.28       51.41     26.49 o 
 -11  11  12       39.87       53.38     50.37 o 
  -9  11  12       17.09       57.46     28.19 o 
  -7  11  12      147.97      170.95     18.95 o 
  -5  11  12      164.84      145.53     24.63 o 
  -3  11  12      342.89      349.81     25.47 o 
  -1  11  12       37.25       37.76     17.10 o 
   1  11  12       71.07       25.43     17.53 o 
 -12  12  12       85.19       84.05     31.86 o 
 -10  12  12       10.17       26.78     24.46 o 
  -8  12  12       39.50       38.57     13.45 o 
  -6  12  12       14.37       45.72     19.97 o 
  -4  12  12       35.26       39.01     20.13 o 
  -2  12  12        2.83      -19.70     36.00 o 
   0  12  12       19.16       26.60     21.14 o 
 -11  13  12       60.01       53.24     31.47 o 
  -9  13  12      216.78      274.67     50.21 o 
  -7  13  12       88.09       75.22     26.44 o 
  -5  13  12       25.83       24.94     19.23 o 
  -3  13  12      170.68       83.69     38.88 o 
  -1  13  12        9.50       54.55     37.09 o 
 -10  14  12       32.06       83.39     39.18 o 
  -8  14  12      151.13      249.17     40.48 o 
  -6  14  12       85.60       60.30     20.63 o 
  -4  14  12       39.64       58.83     28.93 o 
  -2  14  12        4.98      -17.28     23.50 o 
 -15   1  13      500.53      500.28     84.58 o 
 -13   1  13      339.39      337.57     17.22 o 
 -11   1  13       57.48       73.29      8.33 o 
  -9   1  13      195.07      156.46     18.96 o 
  -7   1  13      530.38      499.90     19.81 o 
  -5   1  13      145.14      148.40     21.96 o 
  -3   1  13      428.18      360.39     26.41 o 
  -1   1  13       84.15       61.15     19.38 o 
   1   1  13       19.66       62.33     21.21 o 
   3   1  13       61.90       85.58     29.10 o 
 -16   2  13       76.24       65.04     49.56 o 
 -14   2  13        2.75        6.90     12.86 o 
 -12   2  13      713.28      674.35     22.37 o 
 -10   2  13      182.85      178.65     15.39 o 
  -8   2  13       70.89       32.26     13.82 o 
  -6   2  13        2.69       -4.88     13.13 o 
  -4   2  13       47.08       34.02     16.53 o 
  -2   2  13       23.35       10.85     17.73 o 
   0   2  13       64.91       51.28     20.04 o 
   2   2  13        5.02      -18.32     18.32 o 
 -15   3  13      275.52      192.42     51.48 o 
 -13   3  13      274.37      279.67     24.14 o 
 -11   3  13      921.73      943.92     46.08 o 
  -9   3  13        5.56       -4.93     14.29 o 
  -7   3  13      180.46      189.99     21.65 o 
  -5   3  13      113.49      136.81     19.67 o 
  -3   3  13      427.66      378.50     33.19 o 
  -1   3  13      143.65      173.94     31.43 o 
   1   3  13       52.81       71.26     25.15 o 
   3   3  13       16.40       26.50     33.74 o 
 -16   4  13       40.69       39.61     65.01 o 
 -14   4  13       55.20       71.00     21.35 o 
 -12   4  13      206.87      185.70     23.79 o 
 -10   4  13        8.53       26.32     18.91 o 
  -8   4  13        0.75      -11.69     13.66 o 
  -6   4  13        8.82       14.33     19.84 o 
  -4   4  13      122.68       94.40     22.74 o 
  -2   4  13      163.93      170.94     30.57 o 
   0   4  13      203.00      186.08     26.66 o 
   2   4  13        0.74       16.90     25.84 o 
 -15   5  13      547.24      502.51     43.41 o 
 -13   5  13      664.03      696.35     59.09 o 
 -11   5  13      519.17      645.94     31.89 o 
  -9   5  13      171.73      131.10     12.15 o 
  -7   5  13      455.69      475.74     22.45 o 
  -5   5  13       97.95      172.23     31.01 o 
  -3   5  13      299.26      329.02     28.99 o 
  -1   5  13      396.67      432.67     33.68 o 
   1   5  13       14.00       15.33     17.01 o 
 -14   6  13      190.01      201.11     25.94 o 
 -12   6  13      363.30      333.38     40.55 o 
 -10   6  13      486.32      561.13     66.72 o 
  -8   6  13       33.78       16.55     13.52 o 
  -6   6  13       71.95       51.52     17.01 o 
  -4   6  13      309.37      251.73     31.20 o 
  -2   6  13       87.34       70.70     28.63 o 
   0   6  13       69.88       44.44     23.09 o 
   2   6  13      106.08      149.95     53.37 o 
 -15   7  13      211.31      196.87     30.71 o 
 -13   7  13      435.90      358.81     87.00 o 
 -11   7  13      357.43      395.88     45.71 o 
  -9   7  13        2.35        0.68      5.95 o 
  -7   7  13      336.49      360.22     22.63 o 
  -5   7  13      138.17      185.47     29.08 o 
  -3   7  13      457.96      476.47     23.71 o 
  -1   7  13      141.04      240.58     33.76 o 
   1   7  13      154.30      194.75     22.94 o 
 -14   8  13       24.24       -1.66     24.44 o 
 -12   8  13      134.57      107.41     34.83 o 
 -10   8  13      840.41      948.09     81.04 o 
  -8   8  13        1.12        9.53     11.72 o 
  -6   8  13      113.32       66.16     19.94 o 
  -4   8  13      166.55      148.00     25.12 o 
  -2   8  13       41.15       47.41     21.16 o 
   0   8  13       22.61       58.15     24.73 o 
 -13   9  13      132.76      171.92     43.84 o 
 -11   9  13      339.12      353.52     49.64 o 
  -9   9  13       47.24       41.12     37.92 o 
  -7   9  13       62.49       74.49     19.68 o 
  -5   9  13      190.33      172.54     37.62 o 
  -3   9  13       87.11      101.80     30.65 o 
  -1   9  13       72.89       91.62     28.80 o 
 -12  10  13       50.63       38.73     27.66 o 
 -10  10  13      192.44      149.62     32.84 o 
  -8  10  13       20.27       14.43     12.27 o 
  -6  10  13       46.03       39.38     19.56 o 
  -4  10  13       29.41       40.10     17.59 o 
  -2  10  13       74.30       49.62     24.91 o 
   0  10  13       11.54       30.06     17.72 o 
 -11  11  13      110.17      139.08     67.99 o 
  -9  11  13       24.38       29.17     27.67 o 
  -7  11  13       88.05       87.49     18.38 o 
  -5  11  13       12.30       22.82     14.53 o 
  -3  11  13       22.16       58.72     20.69 o 
 -10  12  13       30.08       35.34     31.42 o 
  -8  12  13        8.22       20.47     25.02 o 
  -6  12  13       52.46       55.28     29.98 o 
  -4  12  13       39.96       12.01     16.53 o 
  -7  13  13       90.47      148.10     36.07 o 
 -14   0  14      229.50      264.25     68.35 o 
 -12   0  14      872.60      872.64     71.70 o 
 -10   0  14       56.93       78.49     21.36 o 
  -8   0  14      694.93      696.12     31.31 o 
  -6   0  14       98.82      100.63     26.21 o 
  -4   0  14      145.56      132.30     23.71 o 
  -2   0  14      163.69      118.21     33.68 o 
   0   0  14      230.62      251.36     38.91 o 
 -15   1  14        9.70       10.49     59.50 o 
 -13   1  14      111.16       96.70     40.23 o 
 -11   1  14       92.18       49.96     13.85 o 
  -9   1  14       11.08       -2.21     10.89 o 
  -7   1  14       66.34       34.87     17.37 o 
  -5   1  14        7.39        3.80     14.26 o 
  -3   1  14       25.96       10.69     15.94 o 
  -1   1  14        0.12        2.38     16.56 o 
   1   1  14        0.01       -3.86     34.92 o 
 -14   2  14      140.33      174.23     46.34 o 
 -12   2  14      330.46      412.47     27.40 o 
 -10   2  14     1032.50     1068.17     27.46 o 
  -8   2  14      190.54      114.74     62.60 o 
  -6   2  14      118.66      110.29     25.16 o 
  -4   2  14      167.27      127.56     22.83 o 
  -2   2  14      244.22      211.68     24.14 o 
   0   2  14       89.24      138.72     30.20 o 
 -15   3  14       64.00       25.42     66.39 o 
 -13   3  14        0.25       12.42     17.77 o 
 -11   3  14        0.47        3.73     20.07 o 
  -9   3  14       31.02       30.83     19.16 o 
  -7   3  14       65.86       48.48     19.32 o 
  -5   3  14       91.90       64.75     29.38 o 
  -3   3  14        2.12      -20.11     20.11 o 
  -1   3  14       10.43       20.85     26.36 o 
 -14   4  14      250.44      222.15     27.31 o 
 -12   4  14      139.45      153.73     29.26 o 
 -10   4  14      166.92      141.94     24.74 o 
  -8   4  14      460.52      458.99     26.22 o 
  -6   4  14       30.08       46.51     23.89 o 
  -4   4  14      231.92      192.91     26.85 o 
  -2   4  14      165.27      169.98     26.81 o 
   0   4  14       78.24       97.20     28.94 o 
 -13   5  14       54.97       54.84     27.13 o 
 -11   5  14      324.78      323.93     29.52 o 
  -9   5  14      181.25      145.28     20.02 o 
  -7   5  14       30.66       43.88     20.45 o 
  -5   5  14        7.42       -5.54     20.61 o 
  -3   5  14       20.84       29.19     21.02 o 
  -1   5  14       15.96       24.18     18.60 o 
 -14   6  14      260.14      221.46     45.63 o 
 -12   6  14      667.72      781.36     39.20 o 
 -10   6  14        8.41      -10.54     30.77 o 
  -8   6  14       87.73       70.30     18.30 o 
  -6   6  14      189.36      178.55     42.20 o 
  -4   6  14      107.82      125.28     21.36 o 
  -2   6  14       91.91       95.23     32.85 o 
 -13   7  14        9.13       -9.66     19.81 o 
 -11   7  14      301.17      268.76     39.32 o 
  -9   7  14       14.63       21.88     29.70 o 
  -7   7  14        1.41      -12.17     16.68 o 
  -5   7  14       32.67       28.90     18.92 o 
  -3   7  14       49.00       60.11     17.70 o 
  -1   7  14       13.32      -19.32     31.42 o 
 -12   8  14      439.23      500.22     32.92 o 
 -10   8  14       44.09       52.00     38.61 o 
  -8   8  14        9.57       14.90     24.35 o 
  -6   8  14       51.63       48.26     21.26 o 
  -4   8  14       48.11       53.57     21.54 o 
  -2   8  14       51.43       63.11     31.29 o 
 -11   9  14      201.03      159.62     30.79 o 
  -9   9  14       90.99      130.22     35.87 o 
  -7   9  14       44.95       45.92     31.11 o 
  -5   9  14        1.05       -1.08     14.53 o 
  -3   9  14       58.87       67.92     25.62 o 
 -10  10  14       28.51       16.27     29.08 o 
  -8  10  14       57.20       78.27     31.32 o 
  -6  10  14       40.89       38.56     21.76 o 
 -13   1  15       95.90      115.88     49.50 o 
 -11   1  15      384.95      375.52     23.33 o 
  -9   1  15      173.56      140.03     36.61 o 
  -7   1  15      111.06      124.83     37.56 o 
  -5   1  15        4.00        6.68     17.03 o 
  -3   1  15      108.27       84.88     21.55 o 
 -12   2  15       36.15       48.49     30.69 o 
 -10   2  15        3.54        3.98     15.95 o 
  -8   2  15        6.98       14.69     17.80 o 
  -6   2  15       12.98       31.23     18.75 o 
  -4   2  15        6.93        8.11     20.49 o 
 -11   3  15       70.77       69.07     18.88 o 
  -9   3  15      249.94      178.81     63.57 o 
  -7   3  15      104.86       77.88     56.65 o 
  -5   3  15        5.07        7.38     25.94 o 
  -3   3  15      129.56      110.44     27.16 o 
 -12   4  15       30.47       28.01     28.26 o 
 -10   4  15        7.28       26.82     31.62 o 
  -8   4  15       11.89       -6.36     19.82 o 
  -6   4  15       83.67       82.65     25.40 o 
  -4   4  15        8.46        7.69     24.47 o 
 -11   5  15      114.97      157.41     24.09 o 
  -9   5  15       46.88       27.49     29.44 o 
  -7   5  15      184.09      205.55     32.90 o 
  -5   5  15       71.98       96.64     26.18 o 
 -10   6  15      184.82      176.65     28.60 o 
  -8   6  15       12.11       42.37     30.45 o 
  -6   6  15       15.05       42.28     19.00 o 
  -9   7  15       57.22       90.44     36.01 o 
  -7   7  15       78.18       39.69     26.26 o 
                                                 
